# Supplementary material for: RNA-Seq Profiling between Commercial and Indigenous Iranian Chickens Highlights Differences in Innate Immune Gene Expression
Source: Genes (Basel). 2023 Mar 25;14(4):793. doi: 10.3390/genes14040793 (PMC10138050; doi:10.3390/genes14040793)
Supplement: Supplementary file 1 [file genes-14-00793-s001.zip]

Archive with 4 entries (4 files):
- Supplemenrary_Table_S1.xlsx
- Supplementary_Table_S2.xlsx
- Supplementary_Table_S3.xlsx
- Supplementary_Table_S4.xlsx
