# Supplementary material for: RNA-Seq Profiling between Commercial and Indigenous Iranian Chickens Highlights Differences in Innate Immune Gene Expression
Source: Genes (Basel). 2023 Mar 25;14(4):793. doi: 10.3390/genes14040793 (PMC10138050; doi:10.3390/genes14040793)
Supplement: Supplementary file 1 [file genes-14-00793-s001.zip › Supplemenrary_Table_S1.xlsx]

## Sheet: DEGs
Supplementary Table S1: All significant DEGs upon comparison of commercial and indigenous breeds
gene_id	gene	locus	value_1 (indigenous)	value_2 (commercial)	log2(fold_change)	test_stat	p_value	q_value
XLOC_013491	-	4:22885137-22922342	1.49502	5.04051	1.7534	2.52139	0.00015	0.00387872
XLOC_017219	-	9:4480808-4499952	4.79878	10.8534	1.17741	2.55811	0.00045	0.00856017
XLOC_007848	-	2:47489201-47548292	12.6194	26.9399	1.0941	2.52825	0.0003	0.00649782
XLOC_006035	-	18:3741578-3808645	9.71207	22.578	1.21707	2.53419	0.00045	0.00856017
XLOC_013626	-	4:49076894-49125069	2.77848	8.19393	1.56026	2.59331	0.0005	0.00920707
XLOC_005884	-	17:2995879-3006613	25.1559	1.01511	-4.63119	-3.32092	5e-05	0.00167761
XLOC_000171	-	1:32561735-32568957	618.78	38.552	-4.00455	-5.09419	5e-05	0.00167761
XLOC_009754	-	23:2374718-2378424	2.37397	0.240482	-3.3033	-3.39115	0.00075	0.0124295
XLOC_002503	-	1:75196173-75197312	6.5867	0.860139	-2.93691	-2.96636	0.0027	0.0296215
XLOC_002670	-	1:141941573-141942699	5.52381	0.748699	-2.8832	-2.59186	0.0052	0.045141
XLOC_008606	-	2:137735546-137737131	7.53693	1.07816	-2.8054	-3.3221	0.00035	0.00714235
XLOC_015217	-	5:49394726-49396130	6.06338	0.903574	-2.74641	-3.02202	0.0006	0.0104837
XLOC_004198	-	12:3299065-3301360	2.17021	0.333857	-2.70053	-2.60803	0.00355	0.0349819
XLOC_008453	-	2:62212276-62213534	5.07616	0.785225	-2.69256	-2.64636	0.00325	0.0330684
XLOC_008362	-	2:11732371-11733691	9.70298	1.51146	-2.68248	-2.969	0.00065	0.0110916
XLOC_002554	-	1:88216722-88218949	3.63152	0.569029	-2.674	-3.00594	0.00085	0.0134743
XLOC_002502	-	1:75192291-75194658	11.5162	1.83104	-2.65293	-4.10979	5e-05	0.00167761
XLOC_019635	-	Z:26175964-26185399	7.41027	1.21765	-2.60542	-2.69965	0.00195	0.0234902
XLOC_005564	-	15:8835225-8837534	2.21203	0.369566	-2.58147	-2.53738	0.00475	0.0422059
XLOC_019937	-	Z:25448248-25451145	6.42766	1.11668	-2.52508	-3.25323	0.00015	0.00387872
XLOC_009752	-	23:2370728-2372919	3.35003	0.597058	-2.48823	-2.77237	0.00125	0.0170693
XLOC_011226	-	3:21332582-21338511	9.72192	1.95015	-2.31765	-3.15255	5e-05	0.00167761
XLOC_001017	-	1:168771781-168778269	12.4562	2.54749	-2.28971	-2.25345	0.00435	0.0402881
XLOC_019427	-	Z:72986390-72993781	5.61009	1.19273	-2.23375	-2.26815	0.0044	0.0405794
XLOC_012063	-	3:47385927-47390041	2.14525	0.470969	-2.18744	-2.6325	0.00295	0.0312363
XLOC_008361	-	2:11730531-11731945	7.29931	1.64416	-2.15041	-2.37203	0.0047	0.0420005
XLOC_016461	-	7:9705463-9707226	3.10373	0.701173	-2.14616	-2.32405	0.00475	0.0422059
XLOC_002710	-	1:161220922-161223298	3.86283	0.873803	-2.14428	-2.43116	0.00555	0.046986
XLOC_015141	-	5:17730463-17734524	2.15089	0.497104	-2.11331	-2.66133	0.00175	0.0218013
XLOC_019214	-	Z:27201406-27259253	43.0148	9.97376	-2.10862	-3.77945	5e-05	0.00167761
XLOC_009047	-	20:13744979-13747474	1.98466	0.468215	-2.08365	-2.21942	0.00545	0.0464631
XLOC_011338	-	3:39024872-39031513	1.36567	0.322218	-2.0835	-2.82851	0.00075	0.0124295
XLOC_001286	-	1:13781646-13788135	3.92691	0.949835	-2.04764	-2.42505	0.0011	0.0156868
XLOC_010768	-	27:5083072-5084619	3.58632	0.867627	-2.04736	-2.22357	0.0046	0.0416858
XLOC_002631	-	1:129988471-129990889	10.7464	2.62452	-2.03373	-3.02039	0.0009	0.0140431
XLOC_008376	-	2:17233654-17234478	13.1616	3.36854	-1.96614	-2.3962	0.00245	0.0275701
XLOC_020018	-	Z:72997670-73004811	4.6281	1.19106	-1.95817	-3.43093	5e-05	0.00167761
XLOC_006047	-	18:4437375-4444458	5.80388	1.5471	-1.90745	-2.64035	0.0012	0.0167418
XLOC_008158	-	2:114983437-114990508	4.30584	1.22465	-1.81393	-2.26745	0.00175	0.0218013
XLOC_016485	-	7:24828482-24831128	2.58405	0.741731	-1.80067	-2.18782	0.00485	0.0427817
XLOC_005032	-	14:9908047-9910786	8.17896	2.41641	-1.75905	-2.584	0.001	0.0148614
XLOC_019459	-	Z:81594358-81603074	2.11319	0.62853	-1.74937	-2.32846	0.0016	0.0205168
XLOC_008337	-	2:462500-467075	1.93172	0.57651	-1.74447	-2.22867	0.00545	0.0464631
XLOC_017112	-	8:14156567-14164654	1.16067	0.370832	-1.64612	-2.23101	0.0047	0.0420005
XLOC_017640	-	9:21855648-21868753	3.93761	1.28872	-1.61138	-2.2454	0.00125	0.0170693
XLOC_015117	-	5:11982814-11985763	3.36231	1.12532	-1.57912	-2.13176	0.00545	0.0464631
XLOC_020002	-	Z:56016891-56020787	2.93097	1.00018	-1.55111	-2.17099	0.00525	0.0454667
XLOC_008067	-	2:97912345-97927233	5.81026	1.99618	-1.54136	-2.27637	0.0025	0.0278746
XLOC_017781	-	9:22888874-22892310	8.20509	2.82664	-1.53743	-2.73162	0.0001	0.00282636
XLOC_001910	-	1:111603601-111610438	2.14329	0.740114	-1.53401	-2.06325	0.00535	0.0460774
XLOC_013999	-	4:42750028-42754244	2.04596	0.718741	-1.50923	-2.0082	0.0058	0.0483171
XLOC_006379	-	18:9373537-9378433	6.44563	2.28174	-1.49819	-2.73269	0.0002	0.00485055
XLOC_014267	-	5:17738988-17748376	5.9284	2.13262	-1.47502	-2.70072	0.00025	0.00564979
XLOC_008559	-	2:114868764-114875819	3.66166	1.3189	-1.47317	-2.61697	0.00065	0.0110916
XLOC_009060	-	20:14235389-14236081	38.9436	14.2807	-1.44732	-2.33184	0.00215	0.0250178
XLOC_000617	-	1:81871966-81876123	4.48088	1.64693	-1.444	-2.37662	0.00205	0.0242935
XLOC_008378	-	2:17916534-17923034	2.4728	0.917556	-1.43028	-2.24798	0.00255	0.0283454
XLOC_017003	-	8:20815097-20816754	107.996	43.3355	-1.31736	-3.17741	5e-05	0.00167761
XLOC_006713	-	19:8698721-8706903	54.4485	26.2111	-1.05472	-2.21648	0.0027	0.0296215
XLOC_019331	-	Z:53469052-53479526	18.3741	9.01798	-1.0268	-2.65385	0.0001	0.00282636
XLOC_019999	-	Z:51853533-51856602	24.0876	11.9951	-1.00584	-2.20364	0.00305	0.0317723
XLOC_006955	-	2:26703983-26722511	5.91918	11.379	0.942902	2.32669	0.00145	0.0191547
XLOC_016198	-	7:4909971-4963462	19.7399	40.5806	1.03968	2.61631	0.0003	0.00649782
XLOC_002913	-	10:8395706-8400010	11.514	26.2589	1.18942	2.41323	0.00065	0.0110916
XLOC_004086	-	12:9204801-9241800	5.25219	11.9826	1.18995	1.94291	0.00205	0.0242935
XLOC_000559	-	1:76658638-76661577	22.9951	52.4912	1.19075	2.6439	0.00035	0.00714235
XLOC_017778	-	9:22797671-22803157	1.37702	3.25421	1.24075	2.07866	0.00485	0.0427817
XLOC_008580	-	2:126553666-126555480	4.90985	11.8793	1.2747	2.16808	0.00385	0.0368428
XLOC_002203	-	1:178489895-178531229	3.2821	8.4513	1.36455	2.11387	0.00405	0.0382547
XLOC_010132	-	25:1517748-1521784	99.4233	256.572	1.36771	3.21219	5e-05	0.00167761
XLOC_012853	-	4:14155227-14162483	2.57341	6.75781	1.39287	2.40959	0.0017	0.0214224
XLOC_001992	-	1:129671772-129676742	1.13963	3.04269	1.41678	2.16789	0.00365	0.0354877
XLOC_015662	-	6:18154753-18174909	1.70749	4.69724	1.45994	2.22478	0.00275	0.0299895
XLOC_012292	-	3:101005675-101014341	1.52853	4.27204	1.48278	2.46282	0.00095	0.0145127
XLOC_002566	-	1:100380680-100382128	21.882	62.4626	1.51325	3.11045	0.0001	0.00282636
XLOC_000523	-	1:72361778-72377866	2.68095	7.74682	1.53086	2.74514	0.00025	0.00564979
XLOC_011259	-	3:27030639-27111939	4.40637	13.2798	1.59157	2.95383	5e-05	0.00167761
XLOC_016086	-	7:22108514-22150293	2.39816	7.56169	1.65678	2.38988	0.0012	0.0167418
XLOC_008657	-	20:3021002-3045694	3.6839	11.7984	1.67929	2.31915	0.0017	0.0214224
XLOC_000719	-	1:100352604-100354260	79.8469	255.861	1.68005	2.71841	5e-05	0.00167761
XLOC_013955	-	4:19203169-19204713	4.09453	13.4617	1.71709	2.69002	0.00105	0.0152928
XLOC_000145	-	1:26593216-26596845	1.09683	3.64036	1.73074	2.61403	0.00145	0.0191547
XLOC_002571	-	1:105030076-105036863	0.484034	1.60934	1.73329	2.40599	0.00275	0.0299895
XLOC_009177	-	21:6543007-6556658	1.33655	4.45692	1.73753	2.2543	0.0055	0.0467799
XLOC_019140	-	Z:16839990-16878070	1.91074	6.38897	1.74145	3.63946	5e-05	0.00167761
XLOC_013882	-	4:88990925-89002187	1.52195	5.13149	1.75346	2.36418	0.0022	0.0253568
XLOC_002087	-	1:152937260-152948953	0.527514	1.82797	1.79296	2.63389	0.0012	0.0167418
XLOC_005139	-	14:8453250-8457786	1.74132	6.08983	1.80622	3.14665	0.0001	0.00282636
XLOC_011703	-	3:104828756-104835261	63.8552	230.883	1.85429	4.30804	5e-05	0.00167761
XLOC_008672	-	20:5515085-5516371	371.15	1368.94	1.88298	4.51723	5e-05	0.00167761
XLOC_003285	-	10:4537701-4543807	0.394387	1.46861	1.89676	2.49118	0.0013	0.0176639
XLOC_012532	-	3:42320371-42324538	0.463076	1.74843	1.91674	2.34923	0.003	0.0314914
XLOC_013516	-	4:30115908-30131215	3.70891	14.4947	1.96646	3.9283	5e-05	0.00167761
XLOC_009441	-	22:1190649-1192166	3.33332	13.3418	2.00092	2.85026	0.00075	0.0124295
XLOC_002720	-	1:165936118-165942623	0.376481	1.55167	2.04318	2.68032	0.001	0.0148614
XLOC_002692	-	1:153720249-153724104	5.74693	23.9543	2.05942	4.40968	5e-05	0.00167761
XLOC_016034	-	7:18101625-18110807	0.783906	3.28015	2.06501	2.71785	0.00125	0.0170693
XLOC_002520	-	1:77300437-77301270	6.02548	25.5405	2.08364	2.98588	0.00025	0.00564979
XLOC_007008	-	2:35776952-35780447	0.768708	3.28502	2.0954	2.92504	0.0004	0.00798394
XLOC_012589	-	3:58518180-58521153	0.871042	3.76675	2.1125	2.79416	0.00035	0.00714235
XLOC_002488	-	1:71573374-71574008	3.28005	14.227	2.11684	2.26714	0.00455	0.0414387
XLOC_013657	-	4:53083454-53088783	0.488195	2.11779	2.11703	2.34989	0.00495	0.0434884
XLOC_003764	-	11:14967544-14974174	0.227932	0.990597	2.11969	2.44084	0.00355	0.0349819
XLOC_002352	-	1:13357015-13378307	0.377942	1.64823	2.12468	3.69667	5e-05	0.00167761
XLOC_005846	-	17:500312-501642	5.98456	26.6047	2.15237	3.21373	5e-05	0.00167761
XLOC_015842	-	6:12900743-12904597	0.264967	1.22907	2.21369	2.33849	0.00465	0.0418615
XLOC_011436	-	3:53909620-53924669	0.549776	2.59548	2.23909	3.26992	5e-05	0.00167761
XLOC_015591	-	6:9811697-9818832	0.880466	4.18412	2.24859	2.48219	0.00165	0.0209613
XLOC_002119	-	1:166674435-166700889	0.679894	3.29376	2.27635	3.48877	0.0001	0.00282636
XLOC_020005	-	Z:60031221-60034704	0.307509	1.49781	2.28415	2.33087	0.00585	0.0485856
XLOC_002570	-	1:103463285-103466962	0.400014	1.96493	2.29635	2.67153	0.0022	0.0253568
XLOC_001975	-	1:125558020-125566767	5.39129	26.8742	2.31752	3.10464	5e-05	0.00167761
XLOC_012580	-	3:53924766-53928199	0.401084	2.09685	2.38625	2.72917	0.0015	0.0196491
XLOC_010743	-	27:2439086-2442031	0.542595	2.83896	2.38741	2.7609	0.00185	0.0226853
XLOC_003762	-	11:14865518-14871004	1.58818	8.44957	2.41151	4.31684	5e-05	0.00167761
XLOC_011250	-	3:25893188-25895637	0.986985	5.25678	2.41308	3.09758	0.0002	0.00485055
XLOC_013661	-	4:53264692-53271818	1.53374	8.74099	2.51074	3.85474	5e-05	0.00167761
XLOC_004236	-	12:11778725-11779552	1.39903	8.19974	2.55115	2.40886	0.00475	0.0422059
XLOC_009943	-	24:5428386-5431263	1.42635	8.38967	2.55628	3.08178	0.0002	0.00485055
XLOC_017431	-	9:59-2839	7.23144	46.1933	2.67533	3.24917	0.00015	0.00387872
XLOC_012660	-	3:94604789-94608104	0.641954	4.12563	2.68407	3.32817	0.0001	0.00282636
XLOC_011984	-	3:33201428-33204682	0.44275	3.00927	2.76485	2.96247	0.0022	0.0253568
XLOC_009628	-	23:1332686-1340439	0.317649	2.27762	2.84202	3.2007	0.0008	0.0129062
XLOC_011368	-	3:42294743-42300455	0.560866	4.03265	2.846	4.13236	5e-05	0.00167761
XLOC_003802	-	12:1713024-1728849	0.357307	2.62953	2.87957	3.20831	0.0002	0.00485055
XLOC_019896	-	Z:80888157-80899535	0.260091	1.99634	2.94027	2.70965	0.0021	0.0247519
XLOC_002410	-	1:37859904-37863025	0.158794	1.25895	2.987	2.64192	0.00595	0.0492293
XLOC_010605	-	27:47120-48898	0.832841	6.74833	3.01842	2.93651	0.00495	0.0434884
XLOC_008466	-	2:65616485-65619920	0.527307	4.35847	3.04711	3.87393	5e-05	0.00167761
XLOC_002345	-	1:10843851-10844101	0	26.9033	inf	#NAME?	0.0001	0.00282636
XLOC_002350	-	1:13351868-13352890	0	1.03575	inf	#NAME?	0.0001	0.00282636
XLOC_002370	-	1:20643952-20644647	0	1.62882	inf	#NAME?	0.0001	0.00282636
XLOC_002467	-	1:59559980-59560845	0	1.06595	inf	#NAME?	0.00035	0.00714235
XLOC_007620	-	2:16612223-16613328	0	3.03788	inf	#NAME?	5e-05	0.00167761
XLOC_008485	-	2:87029532-87030013	0	1.69194	inf	#NAME?	0.00455	0.0414387
XLOC_010174	-	25:1234555-1235266	0	1.12144	inf	#NAME?	0.00045	0.00856017
XLOC_012533	-	3:42457020-42457724	0	1.44639	inf	#NAME?	0.00045	0.00856017
XLOC_012664	-	3:95215374-95216280	0	0.91968	inf	#NAME?	0.0003	0.00649782
XLOC_015195	-	5:42180415-42181208	0	1.62708	inf	#NAME?	0.0001	0.00282636
XLOC_017767	-	9:22719652-22720316	0	1.378	inf	#NAME?	0.00155	0.0201114
XLOC_019920	-	Z:10538760-10540475	0	2.10358	inf	#NAME?	5e-05	0.00167761
XLOC_020008	-	Z:60105618-60106515	0	1.09101	inf	#NAME?	5e-05	0.00167761
XLOC_020021	-	Z:77344073-77344696	0	2.14647	inf	#NAME?	0.00105	0.0152928
XLOC_002713	-	1:163670839-163671075	52.1349	0	#NAME?	#NAME?	5e-05	0.00167761
XLOC_004633	-	13:6062857-6063919	0.974284	0	#NAME?	#NAME?	5e-05	0.00167761
XLOC_005986	-	17:3039478-3040332	1.40188	0	#NAME?	#NAME?	5e-05	0.00167761
XLOC_005987	-	17:3211302-3212480	1.15046	0	#NAME?	#NAME?	5e-05	0.00167761
XLOC_007770	-	2:36823882-36824607	1.8346	0	#NAME?	#NAME?	5e-05	0.00167761
XLOC_008363	-	2:12291334-12291953	2.11237	0	#NAME?	#NAME?	5e-05	0.00167761
XLOC_009767	-	23:5489271-5490079	1.35366	0	#NAME?	#NAME?	5e-05	0.00167761
XLOC_012541	-	3:44849172-44850275	1.30661	0	#NAME?	#NAME?	5e-05	0.00167761
XLOC_014391	-	5:33679569-33682226	2.42116	0	#NAME?	#NAME?	5e-05	0.00167761
XLOC_019975	-	Z:38891727-38892268	2.89868	0	#NAME?	#NAME?	5e-05	0.00167761
XLOC_006521	4Fe-4S	19:7483786-7530741	5.668	2.50132	-1.18015	-2.22411	0.00315	0.0325659
XLOC_000857	ASMTL	1:128441121-128507401	8.20044	20.7891	1.34205	2.43877	0.0021	0.0247519
XLOC_013140	AASDH	4:64394351-64453487	6.97568	3.41607	-1.03	-2.33763	0.00115	0.0161888
XLOC_006264	ABCA5	18:8229702-8256112	5.00898	15.383	1.61875	3.75018	5e-05	0.00167761
XLOC_015699	ABCC2	6:21624277-21638091	1.49947	0.268946	-2.47906	-2.6904	0.00155	0.0201114
XLOC_000106	ABCD2	1:15080339-15126895	3.11749	6.56643	1.07473	2.27751	0.00185	0.0226853
XLOC_000767	ABCG1	1:108646586-108706688	1.74535	4.91853	1.49471	2.30606	0.00205	0.0242935
XLOC_015373	ABCG2,PKD2L1	6:17076627-17117222	2.12576	6.18105	1.53988	2.26894	0.00215	0.0250178
XLOC_009916	ABCG4	24:4266916-4276142	3.63639	1.19904	-1.60063	-2.22197	0.00205	0.0242935
XLOC_006484	ABR	19:6316684-6341021	2.3253	5.59709	1.26726	2.00494	0.0047	0.0420005
XLOC_012095	ABRACL	3:53366259-53369098	29.0731	89.3121	1.61917	3.15647	5e-05	0.00167761
XLOC_002273	ACER3	1:192519484-192578413	0.932905	2.3132	1.31009	2.14452	0.0027	0.0296215
XLOC_010809	ACSBG2	28:1630486-1705053	3.16688	11.0453	1.8023	2.38521	0.00465	0.0418615
XLOC_012846	ACSL4	4:13721275-13757605	1.756	4.64932	1.40472	2.50674	0.00035	0.00714235
XLOC_011858	ACSS1	3:15185625-15222377	5.27674	10.7999	1.03329	2.3053	0.00135	0.018096
XLOC_008860	ACSS2	20:2985182-3016805	10.5592	24.0201	1.18574	2.67288	0.00015	0.00387872
XLOC_004952	ACTB	14:4169114-4172364	619.887	1150.74	0.892486	1.95012	0.00565	0.0475382
XLOC_006116	ACTG1	18:9470422-9472834	344.861	854.529	1.30911	3.19804	5e-05	0.00167761
XLOC_014358	ACTN1	5:27492490-27573996	28.4631	76.5976	1.42821	3.6626	5e-05	0.00167761
XLOC_011148	ACTR2	3:9890755-9908351	11.2638	29.4404	1.3861	3.36592	5e-05	0.00167761
XLOC_013883	ADAM33	4:89089210-89114319	11.428	29.3688	1.36171	2.61197	0.00055	0.00986213
XLOC_004132	ADAMTS9	12:13713808-13779455	1.2236	4.39847	1.84587	3.42888	5e-05	0.00167761
XLOC_005781	ADAMTSL2	17:6971538-6991845	1.04433	3.3895	1.69849	2.35233	0.0017	0.0214224
XLOC_003614	ADCY7	11:6008054-6066900	2.48377	7.53263	1.60062	3.15524	5e-05	0.00167761
XLOC_010943	AES	28:1171970-1179237	2.10625	5.71662	1.44048	2.10842	0.005	0.043787
XLOC_011372	AGPAT4	3:44466179-44537000	0.481332	1.42374	1.56458	1.90363	0.00525	0.0454667
XLOC_013039	AGPAT9	4:45923984-45942793	2.80005	7.51762	1.42482	2.58624	0.0006	0.0104837
XLOC_009305	AGTRAP	21:5631503-5640382	2.12566	7.31224	1.7824	2.21854	0.005	0.043787
XLOC_006962	AHR	2:28893078-28948630	0.714939	2.34827	1.71571	2.75025	0.00045	0.00856017
XLOC_005759	AIF1L	17:6079261-6091444	11.3475	34.5145	1.60483	3.56975	5e-05	0.00167761
XLOC_003195	AKAP13,ENSGALG00000026112,ENSGALG00000027704	10:13466983-13661686	5.60244	14.7773	1.39926	2.1953	5e-05	0.00167761
XLOC_019387	AKAP2,PALM2	Z:65239372-65663759	0.932866	2.5398	1.44498	1.89258	0.0045	0.0411547
XLOC_016698	AKR1A1	8:20056922-20075233	2.28317	8.47468	1.89212	2.87161	5e-05	0.00167761
XLOC_001608	AKR1B1L	1:62270796-62290998	0.797544	3.67828	2.2054	2.60303	0.00085	0.0134743
XLOC_014987	AKT1	5:51490152-51568144	2.51363	8.91554	1.82655	2.99479	0.0002	0.00485055
XLOC_000659	ALCAM	1:85893283-86010821	0.310688	1.01082	1.70199	2.24245	0.00305	0.0317723
XLOC_019442	ALDH7A1	Z:78750364-78768531	4.82968	12.6206	1.38578	2.50222	0.0006	0.0104837
XLOC_006651	ALDOC	19:5734739-5737598	45.1737	103.284	1.19306	2.57553	0.00085	0.0134743
XLOC_013674	ALPK1	4:56742102-56780143	0.35522	1.57975	2.15291	2.66546	0.0011	0.0156868
XLOC_017447	AMMECR1L	9:981095-995182	33.7222	17.8416	-0.918458	-2.33706	0.0009	0.0140431
XLOC_011776	ANAPC1	3:3088621-3122629	0.827709	2.26414	1.45176	2.19235	0.00385	0.0368428
XLOC_007206	ANKH	2:76199317-76239474	11.7567	36.9487	1.65205	3.05598	5e-05	0.00167761
XLOC_016225	ANKRD44,PGAP1	7:9512633-9665474	79.6681	25.6776	-1.63349	-3.18512	0.00015	0.00387872
XLOC_008230	ANKRD46	2:128328006-128345454	8.72764	3.00006	-1.5406	-2.28474	0.00195	0.0234902
XLOC_007026	ANO10	2:41478627-41595612	0.222418	1.50936	2.76259	2.36832	0.0035	0.0347396
XLOC_014147	ANO3	5:3225996-3455290	2.88376	10.3835	1.84828	2.29854	0.0016	0.0205168
XLOC_014143	ANO5	5:2742101-2792709	8.14155	23.8816	1.55252	3.92953	5e-05	0.00167761
XLOC_013594	ANTXR2	4:44619501-44721258	3.57115	12.3905	1.79478	3.43764	5e-05	0.00167761
XLOC_019249	ANXA1	Z:35881517-35899231	37.8505	136.069	1.84595	4.63117	5e-05	0.00167761
XLOC_013087	ANXA5	4:53390269-53412955	6.97813	25.4381	1.86608	3.40572	5e-05	0.00167761
XLOC_015630	ANXA7	6:15752204-15762949	1.92415	9.90146	2.36342	3.13569	0.00035	0.00714235
XLOC_013675	AP1AR	4:56788243-56808784	0.742387	1.87485	1.33653	2.08944	0.00445	0.0407997
XLOC_007298	APCDD1	2:98186437-98217395	1.60165	5.14627	1.68397	2.49682	0.00035	0.00714235
XLOC_010136	APH1A	25:1569465-1573309	56.1108	26.9264	-1.05926	-2.03163	0.00515	0.044885
XLOC_017279	ApoD,ENSGALG00000006976	9:12128863-12157130	32.9719	11.8552	-1.47571	-2.55477	0.00015	0.00387872
XLOC_001840	APP	1:101945736-102105676	1.77835	5.44758	1.61508	2.66491	0.0004	0.00798394
XLOC_013178	ARAP2	4:69799892-69927475	0.691037	2.08758	1.595	2.71787	0.0001	0.00282636
XLOC_004459	ARAP3	13:1308095-1326319	1.25135	3.91009	1.64371	2.32281	0.00355	0.0349819
XLOC_006885	ARHGAP12	2:14188737-14259894	0.443056	1.3334	1.58954	2.11867	0.00445	0.0407997
XLOC_016142	ARHGAP15	7:32211978-32530918	4.7499	12.5323	1.39968	2.85461	0.00025	0.00564979
XLOC_011465	ARHGAP18	3:57506417-57923906	2.58205	7.04876	1.44886	2.48715	0.0011	0.0156868
XLOC_009427	ARHGAP25	22:291733-308523	7.4338	18.1287	1.2861	2.79014	0.0002	0.00485055
XLOC_016625	ARHGAP29	8:12544451-12596250	1.51401	3.48021	1.2008	2.18897	0.0032	0.0328962
XLOC_014395	ARHGAP5	5:33949054-33996730	0.587882	1.58263	1.42872	2.22075	0.0029	0.0308562
XLOC_000842	ARHGAP6	1:123609380-123765375	0.773581	3.17722	2.03814	3.21268	0.00015	0.00387872
XLOC_000268	ARHGDIB	1:47844408-47852755	25.203	69.9768	1.47328	3.19063	0.0001	0.00282636
XLOC_009189	ARHGEF10L	21:73996-113056	1.53892	4.71624	1.61572	2.28615	0.0035	0.0347396
XLOC_004074	ARHGEF3	12:8419677-8531482	4.96282	12.3724	1.3179	2.58562	0.00045	0.00856017
XLOC_013365	ARHGEF6	4:4352403-4383728	7.3951	20.1081	1.44314	3.02738	0.0001	0.00282636
XLOC_000928	ARHGEF7	1:138642777-138751113	0.32743	1.12735	1.78368	2.42076	0.00215	0.0250178
XLOC_009602	ARID1A	23:29154-65191	48.1736	24.3141	-0.986449	-2.48901	0.0008	0.0129062
XLOC_016884	ARPC5	8:7604275-7609671	25.8017	64.05	1.31173	2.59667	0.00035	0.00714235
XLOC_013128	ASAH1	4:62384597-62404499	3.73618	7.71519	1.04614	2.38872	0.00135	0.018096
XLOC_008289	ASAP1	2:140145616-140364260	0.559826	2.44134	2.12462	3.55461	5e-05	0.00167761
XLOC_014514	ASPG	5:50531997-50582291	0.818597	2.75126	1.74887	2.41375	0.0016	0.0205168
XLOC_005752	ASS1	17:5881859-5902534	30.8341	78.2179	1.34297	2.85886	0.0001	0.00282636
XLOC_008761	ASXL1	20:10505807-10519514	20.7449	7.91397	-1.39029	-3.32544	5e-05	0.00167761
XLOC_008277	ATAD2	2:137586975-137622149	0.65209	1.88014	1.5277	2.47873	0.00095	0.0145127
XLOC_016538	ATF6,SELP	8:3691281-3772074	61.7601	141.832	1.19944	2.75616	0.0001	0.00282636
XLOC_017173	ATG16L1	9:687642-709801	33.4469	17.314	-0.949929	-2.30415	0.0011	0.0156868
XLOC_009269	ATP13A2	21:4414088-4424633	3.88946	10.8543	1.48062	2.6091	0.00045	0.00856017
XLOC_001744	ATP1A1	1:79683347-79701497	5.76274	14.7117	1.35213	2.75711	5e-05	0.00167761
XLOC_006417	ATP2A3	19:3274475-3309184	58.3403	135.639	1.21721	3.18725	5e-05	0.00167761
XLOC_007035	ATP2C1	2:42262187-42316295	3.09791	10.0767	1.70165	3.37523	5e-05	0.00167761
XLOC_000132	ATP6AP1	1:22113759-22174864	5.26212	16.3789	1.63813	2.55853	0.001	0.0148614
XLOC_007411	ATP6V0D2	2:122812262-122830102	0.143138	2.4379	4.09016	3.11728	0.0034	0.0341185
XLOC_008129	ATP6V1H	2:109964966-109989152	1.30684	4.7873	1.87313	2.27176	0.0038	0.0365241
XLOC_010121	ATP8B2	25:1287269-1293699	3.89588	10.1674	1.38392	2.23682	0.00285	0.0305621
XLOC_017001	ATPAF1,EFCAB14,MOB3C	8:20726721-20782338	37.8737	18.9666	-0.997733	-2.13567	0.00185	0.0226853
XLOC_013266	ATRN	4:88729860-88838279	5.42108	17.4283	1.68478	3.6025	5e-05	0.00167761
XLOC_011134	B3GNT2	3:8951134-8968322	2.37768	6.28048	1.40132	2.38788	0.0015	0.0196491
XLOC_000763	BACE2	1:108198652-108255836	1.39245	3.57386	1.35986	2.31252	0.002	0.0239344
XLOC_007966	BASP1	2:75346410-75389456	5.47828	16.0661	1.55223	2.02522	0.00465	0.0418615
XLOC_011223	BATF3	3:21156248-21160519	15.6223	44.841	1.52121	2.87208	0.00025	0.00564979
XLOC_006398	BAZ1B	19:168668-295292	83.2749	34.5351	-1.26982	-3.25109	5e-05	0.00167761
XLOC_014149	BBOX1	5:3526346-3561576	3.73532	11.5796	1.63228	2.23918	0.0028	0.0302334
XLOC_000466	BCAT1	1:65511572-65577550	0.949442	4.15446	2.12951	2.28808	0.00275	0.0299895
XLOC_005466	BCR	15:8573764-8673870	0.663609	1.66456	1.32674	2.21789	0.0029	0.0308562
XLOC_011518	BEND3,PDSS2	3:67259696-67404710	1.35171	3.6261	1.42363	2.07495	0.0047	0.0420005
XLOC_004686	BFAR	14:826347-835675	33.4257	18.7135	-0.836878	-2.08759	0.0034	0.0341185
XLOC_005600	BG1	16:114603-118870	23.7992	103.863	2.1257	4.63352	5e-05	0.00167761
XLOC_016094	BIN1	7:23184009-23270803	0.652867	3.0337	2.21622	2.87735	5e-05	0.00167761
XLOC_011722	BLK	3:106862803-106915442	1.21398	4.33767	1.83717	2.4228	0.0017	0.0214224
XLOC_015695	BLNK	6:20638214-20730717	5.5453	20.1721	1.86302	3.52727	5e-05	0.00167761
XLOC_015982	BMPR-II	7:11302893-11423203	2.89381	6.61494	1.19276	2.08398	0.00355	0.0349819
XLOC_000449	BPGM	1:62299025-62318069	35.898	17.5931	-1.02889	-2.57026	0.00045	0.00856017
XLOC_007113	BRD9	2:55652684-55683030	1.25558	3.51993	1.48719	1.94201	0.00565	0.0475382
XLOC_019095	BRT-1	Z:9066146-9077155	132.622	392.175	1.56418	3.98462	5e-05	0.00167761
XLOC_005867	BSPRY	17:1452688-1461049	3.90033	0.825838	-2.23967	-2.4127	0.00325	0.0330684
XLOC_006960	BZW2	2:28608916-28661135	10.199	21.4708	1.07396	2.24319	0.00185	0.0226853
XLOC_003435	C	11:9796416-9800911	54.9886	29.1161	-0.917317	-2.27791	0.00165	0.0209613
XLOC_003385	C11H16ORF70	11:2386570-2428380	48.4881	25.2853	-0.939332	-2.27873	0.00105	0.0152928
XLOC_002275	C11orf30	1:192879609-192921976	12.5067	6.24021	-1.00304	-2.36006	0.0008	0.0129062
XLOC_000568	C12ORF57	1:76805344-76806483	9.62186	25.6091	1.41227	1.99118	0.00585	0.0485856
XLOC_003076	C15orf39,ENSGALG00000014107	10:1839716-1851023	7.62419	18.8599	1.30667	2.42709	0.0006	0.0104837
XLOC_010816	C19orf35,ENSGALG00000000807	28:1920016-1927903	2.2081	10.3322	2.22627	2.79959	5e-05	0.00167761
XLOC_009238	C1orf159	21:2646648-2661829	0.406193	1.81417	2.15907	2.27621	0.00555	0.046986
XLOC_016597	C1orf21	8:7753716-7899602	1.40098	4.58098	1.70922	2.42474	0.00215	0.0250178
XLOC_009312	C1QB	21:6058426-6063914	7.94151	23.5128	1.56596	2.42137	0.0017	0.0214224
XLOC_005359	C22orf39,UFD1L	15:656748-676502	158.139	79.0604	-1.00016	-1.37312	0.00175	0.0218013
XLOC_009861	C2CD2L	24:3730-25490	63.0005	31.0441	-1.02104	-2.30722	0.00095	0.0145127
XLOC_012307	C2orf44	3:103782684-103791013	10.1765	4.87691	-1.0612	-2.07355	0.00335	0.0338029
XLOC_015965	C2orf47	7:10507983-10531583	136.527	69.3482	-0.977252	-2.0395	0.00455	0.0414387
XLOC_000478	C3AR1	1:66940436-66943731	0.840516	3.8349	2.18984	2.43991	0.00355	0.0349819
XLOC_011857	C3H20ORF3	3:15172145-15185232	2.15185	7.40726	1.78337	2.44784	0.00205	0.0242935
XLOC_013575	C4H4ORF41	4:39200827-39225789	33.5565	19.2653	-0.80059	-2.10645	0.00325	0.0330684
XLOC_013532	C4orf33	4:33467309-33471723	2.49623	6.07733	1.28369	1.98368	0.00485	0.0427817
XLOC_010536	CALCOCO2	27:3495617-3506537	12.4189	22.6978	0.870014	2.2072	0.0016	0.0205168
XLOC_015911	CALCRL,TFPI	7:1033164-1129115	22.2865	72.9793	1.71132	2.6541	0.00025	0.00564979
XLOC_013100	CAMK2D	4:56144607-56306952	4.55475	17.0069	1.90067	3.24178	5e-05	0.00167761
XLOC_005399	CAMKK2	15:5431315-5444715	4.03268	9.8955	1.29504	2.62206	0.00055	0.00986213
XLOC_003963	CAND2	12:19444972-19460623	20.8671	10.8308	-0.946091	-2.16627	0.0029	0.0308562
XLOC_007145	CAP2	2:62043953-62113438	0.751701	3.91407	2.38044	3.17157	5e-05	0.00167761
XLOC_014335	CAPN3	5:24937024-24960748	0.579384	2.01296	1.79673	2.27476	0.00415	0.0389637
XLOC_014756	CAPRIN1	5:17755203-17795688	12.9733	4.0954	-1.66346	-2.24177	0.00285	0.0305621
XLOC_001341	CAPZA2	1:24742312-24772038	12.4423	22.4986	0.85459	2.06256	0.0048	0.0424777
XLOC_004946	CARD11	14:3425869-3466228	2.15746	5.71471	1.40535	2.636	0.0004	0.00798394
XLOC_004061	CARD19	12:6621761-6642433	3.48392	7.32996	1.07309	2.15412	0.00365	0.0354877
XLOC_008984	CASS4	20:12334910-12352137	4.88945	17.5896	1.84698	3.73742	5e-05	0.00167761
XLOC_014270	CAT	5:17972539-17995154	29.0788	14.9911	-0.955864	-2.53633	0.00025	0.00564979
XLOC_009323	CCDC30	21:6404199-6425891	6.74162	3.23264	-1.06038	-1.99697	0.00495	0.0434884
XLOC_000393	CCDC53	1:55601390-55616701	23.1886	11.5501	-1.00551	-2.27841	0.00185	0.0226853
XLOC_011753	CCDC88A	3:51715-124613	0.462224	1.69555	1.87509	3.03937	0.0001	0.00282636
XLOC_013552	CCNG2	4:34460741-34467515	8.07401	23.8965	1.56544	3.75236	5e-05	0.00167761
XLOC_007811	CCR2,CCR5	2:43256465-43280352	5.50817	16.2634	1.56199	3.0801	5e-05	0.00167761
XLOC_010693	CCR7	27:4467062-4476841	6.12562	18.1451	1.56665	3.42375	5e-05	0.00167761
XLOC_013885	CCT7	4:89215128-89225486	49.5104	23.9472	-1.04787	-2.43907	0.00075	0.0124295
XLOC_001847	CCT8	1:103338032-103348962	36.6767	16.9764	-1.11133	-2.57813	0.00035	0.00714235
XLOC_014718	CD151	5:15037217-15068623	3.78331	9.5434	1.33485	2.48104	0.001	0.0148614
XLOC_019601	CD180	Z:21157449-21166375	1.26036	4.47611	1.8284	2.48997	0.0021	0.0247519
XLOC_000627	CD200R1	1:82814195-82864019	6.02376	19.2924	1.6793	3.44618	5e-05	0.00167761
XLOC_016259	CD28	7:12939993-12955294	1.2183	4.10346	1.75197	1.9728	0.00095	0.0145127
XLOC_011748	CD2AP	3:109620053-109688541	1.81136	4.32667	1.25619	2.11739	0.0036	0.0352839
XLOC_001270	CD36	1:11003220-11039337	11.3477	31.7766	1.48556	3.37006	5e-05	0.00167761
XLOC_009950	CD3D	24:5480465-5482943	57.2333	160.765	1.49003	3.30404	5e-05	0.00167761
XLOC_009844	CD3E	24:5471598-5478513	24.3706	58.0059	1.25106	2.99138	5e-05	0.00167761
XLOC_000561	CD4	1:76687334-76699067	4.86028	20.6341	2.08592	3.95527	5e-05	0.00167761
XLOC_012787	CD40LG	4:4345179-4349410	3.40451	10.5196	1.62757	2.18057	0.0041	0.0386269
XLOC_014274	CD44	5:18248883-18303314	7.54786	18.0809	1.26032	2.97355	0.0001	0.00282636
XLOC_014290	CD82	5:21271277-21305215	6.35063	16.2691	1.35716	2.70573	0.00025	0.00564979
XLOC_011093	CD93	3:3251813-3263209	23.912	55.8154	1.22293	2.22008	0.00165	0.0209613
XLOC_001008	CDADC1	1:168424792-168441762	0.839482	2.55562	1.6061	2.20209	0.00425	0.0394958
XLOC_000057	CDC123	1:6195358-6233213	10.1558	4.3383	-1.22709	-2.07515	0.00405	0.0382547
XLOC_019733	CDC42SE2	Z:44617488-44709328	3.55026	7.95883	1.16463	2.11787	0.00355	0.0349819
XLOC_008962	CDH22	20:10990364-11050270	0.199502	1.09453	2.45584	2.30962	0.00195	0.0234902
XLOC_003508	CDH3	11:18310202-18316940	7.83511	2.5877	-1.59828	-2.35961	0.0023	0.026124
XLOC_008950	CDK5RAP1,LBP	20:10678674-10694332	28.0899	67.8045	1.27133	2.71293	0.00015	0.00387872
XLOC_008999	CEBPB	20:14053691-14055915	17.4061	51.5535	1.56648	2.06817	0.0047	0.0420005
XLOC_008815	CEBPB	20:14053691-14055915	4.03929	14.3738	1.83127	2.28629	0.00365	0.0354877
XLOC_010159	CELF3	25:2136904-2144301	15.4849	4.43416	-1.80413	-2.34683	0.0017	0.0214224
XLOC_003871	CELSR3	12:9012887-9037987	2.48702	0.758737	-1.71274	-2.70197	0.00075	0.0124295
XLOC_014922	CEP128	5:39941596-40036606	1.66192	0.443375	-1.90625	-2.13926	0.00135	0.018096
XLOC_006119	CEP131	18:9542717-9555127	11.0523	4.54676	-1.28143	-2.45596	0.0009	0.0140431
XLOC_013011	CEP44	4:43129339-43165856	12.7271	4.84403	-1.39362	-2.50009	0.001	0.0148614
XLOC_017196	CEP63	9:3168058-3185852	2.23589	11.7132	2.38922	3.46232	5e-05	0.00167761
XLOC_011483	CEP85L	3:62299457-62441189	1.47824	4.11446	1.47682	2.89111	5e-05	0.00167761
XLOC_001303	CERK	1:15929585-15971452	0.566593	1.7724	1.64532	2.24432	0.00265	0.0292785
XLOC_004863	CFAP70,WDR90	14:13064445-13115110	7.54585	21.542	1.5134	2.48393	0.00095	0.0145127
XLOC_003587	CFDP1	11:1970807-2023699	45.3507	19.5032	-1.21742	-2.0191	0.0052	0.045141
XLOC_005673	CFTII	17:454598-457735	2.35856	9.47255	2.00584	2.27419	0.00465	0.0418615
XLOC_013671	CGT	4:55855510-55901228	1.17719	4.14123	1.81471	2.76766	5e-05	0.00167761
XLOC_009080	CHD5	21:642574-684287	18.1927	9.28413	-0.970524	-2.33609	0.00195	0.0234902
XLOC_007363	CHD7	2:112612963-112702415	0.340351	1.5167	2.15583	3.41076	0.0001	0.00282636
XLOC_007753	CHN2	2:34129767-34293658	0.890223	3.73111	2.06736	2.83201	0.0001	0.00282636
XLOC_001131	CHORDC1	1:186790936-186807233	9.36217	4.95712	-0.917341	-2.11616	0.0035	0.0347396
XLOC_002015	CHST10	1:132461742-132479028	2.4885	6.21031	1.31939	2.27999	0.0026	0.0288426
XLOC_003889	CHST13	12:10449608-10473797	0.608689	2.61457	2.1028	2.9661	5e-05	0.00167761
XLOC_017273	CHST2	9:10151973-10154431	92.8874	35.8862	-1.37205	-3.35423	5e-05	0.00167761
XLOC_003206	CHSY1	10:17039705-17094428	2.1856	6.01744	1.46112	2.15574	0.0039	0.0372236
XLOC_009504	CITED4	23:1392509-1394720	15.5015	34.435	1.15147	2.41669	0.0007	0.0117794
XLOC_014306	CKAP5	5:22688632-22753210	26.1341	14.794	-0.820926	-1.95843	0.00545	0.0464631
XLOC_009663	CLIC4	23:2456642-2470188	3.54246	7.4503	1.07255	2.07747	0.0035	0.0347396
XLOC_002090	CLN5	1:153664581-153675265	0.702994	2.91458	2.0517	2.67443	0.0008	0.0129062
XLOC_005347	CLTCL1	15:30047-71168	3.11151	8.3818	1.42965	3.09238	0.0001	0.00282636
XLOC_006726	CLUH,ENSGALG00000028283	19:9466352-9507821	20.9497	9.91343	-1.07947	-2.59738	0.0001	0.00282636
XLOC_003465	CMIP	11:14995270-15117697	14.1109	37.2599	1.40081	3.30552	5e-05	0.00167761
XLOC_012273	CMPK2	3:94564636-94584183	99.9663	398.554	1.99526	3.27672	0.00025	0.00564979
XLOC_007024	CMTM7	2:40982254-41010225	3.57409	8.40562	1.23378	2.31913	0.00145	0.0191547
XLOC_011950	CMTR1	3:29505794-29541104	50.9925	147.098	1.52842	2.55415	0.0007	0.0117794
XLOC_013396	CNGA2	4:10888591-10893296	0.333113	1.62072	2.28255	2.35773	0.0019	0.0231686
XLOC_010990	CNN2	28:2835961-2838377	18.6327	49.9162	1.42167	2.48202	0.00065	0.0110916
XLOC_004565	CNOT6	13:13167294-13184186	2.61372	6.22165	1.25119	2.66765	0.00035	0.00714235
XLOC_011985	CNST	3:33222583-33280739	32.1139	63.8943	0.992488	2.2085	0.0013	0.0176639
XLOC_005800	CNTRL	17:8344178-8376495	1.10569	2.42957	1.13576	2.2301	0.0022	0.0253568
XLOC_017501	COPB2	9:5364579-5378849	62.3331	36.2898	-0.780435	-2.07371	0.00335	0.0338029
XLOC_008160	COPS5	2:115019072-115080545	140.662	62.0673	-1.18032	-2.69311	0.0003	0.00649782
XLOC_005900	COQ4	17:4983086-4987536	10.054	26.7043	1.40931	2.12906	0.00345	0.0344937
XLOC_005019	COQ7,TMC7	14:8470599-8490319	2.44286	7.34977	1.58913	2.54716	0.00045	0.00856017
XLOC_003672	COTL1	11:16283470-16319336	35.5049	86.5852	1.2861	2.96951	5e-05	0.00167761
XLOC_014728	CPT1A,MTL5	5:15949113-16001251	2.31957	8.85017	1.93185	4.08752	5e-05	0.00167761
XLOC_006449	CRCP	19:4958064-4985856	1.12339	3.91298	1.80041	2.20305	0.00505	0.0441542
XLOC_000521	CREBL2	1:72137531-72151144	86.7654	48.0781	-0.85174	-2.23365	0.00195	0.0234902
XLOC_003909	CRELD1	12:11478290-11490436	2.77538	11.7016	2.07594	2.58326	0.00225	0.0258514
XLOC_000859	CRLF2	1:128639644-128657470	0.294409	1.03929	1.81971	2.20136	0.0025	0.0278746
XLOC_014786	CRY2	5:23244295-23264618	1.60234	4.7224	1.55934	2.46114	0.0017	0.0214224
XLOC_006624	CRYD2	19:4932212-4941376	3.69785	12.4233	1.74829	2.66697	0.00095	0.0145127
XLOC_001078	CRYL1	1:178102962-178156860	1.4755	3.7611	1.34995	2.17439	0.00325	0.0330684
XLOC_004367	CSF1R	13:12594406-12612732	9.40226	32.7173	1.79898	4.25562	5e-05	0.00167761
XLOC_009551	CSF3R,LSM10,MRPS15,OSCP1	23:3964728-3988491	88.8897	230.774	1.37639	3.15749	5e-05	0.00167761
XLOC_011173	CST7	3:15162123-15167409	8.43119	22.5644	1.42024	2.57477	0.0008	0.0129062
XLOC_001691	CSTA	1:76253582-76258549	319.64	1116.8	1.80485	4.44951	5e-05	0.00167761
XLOC_000548	CSTB	1:76247534-76253180	4.07542	14.3073	1.81174	2.55335	0.00105	0.0152928
XLOC_001737	CTC1	1:78807625-78833506	0.737248	2.01876	1.45324	2.09107	0.0058	0.0483171
XLOC_019474	CTIF	Z:1278164-1374377	0.6488	2.61548	2.01123	2.74746	0.00055	0.00986213
XLOC_008776	CTSA	20:10874293-10878191	15.686	43.2423	1.46297	3.00377	5e-05	0.00167761
XLOC_012355	CTSB	3:106998422-107007398	231.521	510.438	1.14059	2.96972	5e-05	0.00167761
XLOC_001135	CTSC	1:187466651-187482868	11.0176	33.617	1.60939	3.48015	5e-05	0.00167761
XLOC_019268	CTSL2	Z:41267478-41272899	20.3063	63.847	1.65269	3.75395	5e-05	0.00167761
XLOC_010140	CTSS	25:1700502-1705069	53.922	160.422	1.57293	3.58894	5e-05	0.00167761
XLOC_008785	CTSZ	20:11240111-11244142	29.0267	67.5919	1.21947	2.5846	0.0005	0.00920707
XLOC_014264	CTTN	5:17192094-17216315	11.1334	26.9231	1.27395	3.09351	5e-05	0.00167761
XLOC_016409	CXCR4	7:30263670-30266354	3.81076	10.8052	1.50357	2.43725	0.0011	0.0156868
XLOC_006594	CYB5D2	19:3204783-3208739	40.1478	17.8121	-1.17246	-2.4078	0.00055	0.00986213
XLOC_003685	CYBA	11:17893778-17895490	54.3847	121.44	1.15897	2.11921	0.0032	0.0328962
XLOC_000864	CYFIP1	1:129735642-129811364	4.7493	11.7992	1.3129	2.59673	0.0002	0.00485055
XLOC_004536	CYFIP2	13:10683377-10732743	1.99696	4.62765	1.21247	2.45147	0.0006	0.0104837
XLOC_013125	CYP4V2	4:60965182-60978756	5.79606	13.4938	1.21915	2.23419	0.0029	0.0308562
XLOC_019551	DAB2	Z:12205814-12230279	1.02615	3.57925	1.80241	2.94328	0.0002	0.00485055
XLOC_005802	DAB2IP	17:8490012-8613637	11.2678	31.7204	1.49321	3.74822	5e-05	0.00167761
XLOC_007212	DAP	2:78115667-78159766	3.71118	9.58641	1.36911	2.60664	0.0007	0.0117794
XLOC_019267	DAPK1	Z:41139363-41237457	1.74329	6.5031	1.89932	3.66642	5e-05	0.00167761
XLOC_013117	DAPP1	4:59708726-59730688	4.74813	11.2112	1.23951	2.35211	0.00115	0.0161888
XLOC_007839	DCLK3	2:46485992-46514625	0.632297	2.32576	1.87903	2.56521	0.00095	0.0145127
XLOC_004067	DCP1A	12:6969017-7001926	15.4458	7.86091	-0.974447	-2.43229	0.0004	0.00798394
XLOC_007454	DCSTAMP	2:129726428-129735775	1.84318	6.6382	1.84859	3.02937	0.00015	0.00387872
XLOC_007985	DDC	2:80707259-80760857	3.4453	11.1794	1.69814	3.0742	0.00015	0.00387872
XLOC_013875	DDRGK1	4:88264091-88294378	3.81925	12.3648	1.69487	3.16939	5e-05	0.00167761
XLOC_005277	DDT	15:8122942-8125377	1.15118	3.81844	1.72988	2.03988	0.0056	0.0472265
XLOC_010257	DDX20	26:3226350-3234829	19.7053	9.79211	-1.00889	-2.14342	0.00305	0.0317723
XLOC_016530	DENND1B	8:2324373-2466281	2.1756	4.7655	1.13121	2.48403	0.001	0.0148614
XLOC_001570	DENND2A	1:56982667-57040801	5.41048	12.5227	1.21071	2.52604	0.0007	0.0117794
XLOC_000423	DENND5B	1:59564531-59674959	0.221648	0.973796	2.13535	2.53372	0.00295	0.0312363
XLOC_004080	DENND6A	12:8721409-8741878	3.66418	9.6101	1.39106	2.73391	0.00045	0.00856017
XLOC_005471	DEPDC5	15:8840230-8892315	23.4913	12.4274	-0.918598	-2.24665	0.0023	0.026124
XLOC_017177	DGKD	9:728830-786491	2.88679	7.19854	1.31824	2.63125	0.0004	0.00798394
XLOC_013314	DGKK	4:1816045-1827835	5.64991	13.9313	1.30203	2.38955	0.00175	0.0218013
XLOC_007532	DHX30	2:708756-737135	79.3938	46.9069	-0.759226	-2.01144	0.00385	0.0368428
XLOC_003001	DIS3L	10:17937779-17962115	16.302	8.33965	-0.966991	-2.05965	0.00395	0.037537
XLOC_003105	DNAJA4	10:3229279-3244320	488.969	198.565	-1.30013	-2.99935	5e-05	0.00167761
XLOC_004081	DNASE1L3	12:8920989-8924720	41.5342	96.261	1.21265	2.73406	0.00025	0.00564979
XLOC_016948	DNASE2	8:15542173-15564668	9.53504	27.1222	1.50816	2.41201	0.00125	0.0170693
XLOC_004250	DND1	13:378860-380094	34.3306	11.138	-1.624	-2.53935	0.001	0.0148614
XLOC_012323	DNMT3A	3:104234044-104259227	3.75694	10.7511	1.51686	2.29797	0.0019	0.0231686
XLOC_015520	DOCK1	6:32421871-32697025	1.57657	5.5938	1.82704	3.55747	5e-05	0.00167761
XLOC_017518	DOCK10	9:7986342-8127624	1.61662	4.17807	1.36985	2.75963	0.00035	0.00714235
XLOC_012773	DOCK11	4:3309255-3365275	1.75675	5.20168	1.56606	2.96692	5e-05	0.00167761
XLOC_004474	DOCK2	13:3331166-3492706	2.99595	9.6403	1.68606	3.79416	5e-05	0.00167761
XLOC_009437	DOCK5	22:831060-907760	1.74718	4.3453	1.31443	2.67696	0.0001	0.00282636
XLOC_019205	DOCK8	Z:25582107-25666831	2.324	7.16317	1.62399	3.47895	5e-05	0.00167761
XLOC_012207	DOPEY1	3:77332228-77449989	15.6966	9.08763	-0.788479	-1.97111	0.00545	0.0464631
XLOC_016054	DPP4	7:20637326-20676227	0.232807	1.43776	2.62662	2.8802	0.00105	0.0152928
XLOC_001556	DRAM1	1:55643575-55658972	0.494937	1.97789	1.99865	2.04653	0.00535	0.0460774
XLOC_004507	DUSP1	13:8380375-8384887	14.7065	1.35022	-3.44519	-4.07031	5e-05	0.00167761
XLOC_003787	DUSP7	12:203477-212581	4.56344	16.4798	1.85251	3.72757	5e-05	0.00167761
XLOC_007901	E2F3	2:59503080-59550613	1.95971	7.75765	1.98498	3.33552	5e-05	0.00167761
XLOC_007799	EAF1	2:41968554-41999081	2.60065	6.93536	1.4151	2.1898	0.0028	0.0302334
XLOC_007660	EFCAB1,FAM133B	2:22801430-22826954	55.3963	28.543	-0.956653	-2.33099	0.00105	0.0152928
XLOC_009286	EFHD2	21:4927439-4930207	2.51177	12.6879	2.33668	2.67435	0.00205	0.0242935
XLOC_012338	EFR3B	3:105017698-105056467	0.47237	2.10156	2.15347	2.58205	0.0016	0.0205168
XLOC_014800	EHD4	5:24591423-24618120	12.9395	25.6215	0.985571	2.06975	0.0033	0.0334217
XLOC_011293	EIF2AK2	3:31347175-31365169	57.2091	118.017	1.04468	2.48269	0.0005	0.00920707
XLOC_013863	EIF2AK3	4:85642569-85690468	7.63042	3.52914	-1.11244	-2.47588	0.00045	0.00856017
XLOC_005289	EIF4ENIF1	15:8980346-9000283	57.8604	25.3829	-1.18872	-3.08087	5e-05	0.00167761
XLOC_007070	ELMO1	2:46929022-47228584	2.40136	6.96271	1.5358	2.8113	0.00035	0.00714235
XLOC_006407	ELN	19:785523-804855	0	3.16905	inf	#NAME?	5e-05	0.00167761
XLOC_014487	EML1	5:48120831-48241415	2.14921	5.89365	1.45535	2.76726	0.0002	0.00485055
XLOC_019195	ENC1	Z:24127853-24140878	2.01097	7.1749	1.83507	3.08902	5e-05	0.00167761
XLOC_009245	ENO1	21:3215098-3227491	41.9647	114.259	1.44506	3.56507	5e-05	0.00167761
XLOC_012112	ENPP3	3:56722842-56758035	0.630755	3.49343	2.46949	3.36312	0.00015	0.00387872
XLOC_010318	ENSGALG00000000295	26:852891-883499	4.75607	1.99194	-1.2556	-2.00407	0.00605	0.049868
XLOC_009439	ENSGALG00000000357	22:1041605-1059844	0.219736	2.80687	3.67512	4.06928	5e-05	0.00167761
XLOC_009505	ENSGALG00000000720	23:1402268-1407058	126.775	247.497	0.965137	2.17314	0.00215	0.0250178
XLOC_010232	ENSGALG00000000816	26:2331339-2414717	0.804922	3.06673	1.92978	2.93173	0.0003	0.00649782
XLOC_003089	ENSGALG00000001398	10:2107248-2114518	1.34151	3.39088	1.33781	2.04622	0.00515	0.044885
XLOC_002851	ENSGALG00000001478,STOML1	10:2114591-2125388	11.5774	33.0546	1.51354	2.43345	0.0011	0.0156868
XLOC_005163	ENSGALG00000001496,PPM1F	15:458203-491529	15.7823	8.45791	-0.899936	-2.06562	0.00135	0.018096
XLOC_008834	ENSGALG00000001536	20:947122-988975	0.700322	2.14243	1.61316	2.09289	0.0027	0.0296215
XLOC_009239	ENSGALG00000002005	21:2678203-2699394	7.98277	25.3027	1.66433	3.54936	5e-05	0.00167761
XLOC_019081	ENSGALG00000002326	Z:8739215-8805424	0.428883	1.44339	1.7508	2.36091	0.0028	0.0302334
XLOC_016823	ENSGALG00000002771	8:3972198-3975333	144.077	296.205	1.03975	2.44826	0.0006	0.0104837
XLOC_010286	ENSGALG00000003188	26:4617073-4632090	7.6462	18.5033	1.27497	2.47411	0.00125	0.0170693
XLOC_003395	ENSGALG00000003433	11:2937494-2953939	2.80602	9.69137	1.78818	3.6147	5e-05	0.00167761
XLOC_015302	ENSGALG00000003751	6:9303236-9320280	5.3112	0.995475	-2.41558	-2.82532	0.0003	0.00649782
XLOC_008666	ENSGALG00000003847	20:5400856-5406428	18.5724	6.35656	-1.54684	-2.85229	0.0004	0.00798394
XLOC_008667	ENSGALG00000003848,c-src	20:5412854-5428357	10.7825	42.9107	1.99265	3.02116	5e-05	0.00167761
XLOC_013292	ENSGALG00000004169	4:1273574-1311521	0.823673	2.29728	1.47978	2.31665	0.00135	0.018096
XLOC_006807	ENSGALG00000005148	2:934817-964349	6.46257	35.7149	2.46634	4.33216	5e-05	0.00167761
XLOC_005275	ENSGALG00000005204	15:8092170-8107045	45.0978	22.0225	-1.03408	-2.58121	0.00035	0.00714235
XLOC_006834	ENSGALG00000005615	2:4035565-4037648	161.794	68.8991	-1.2316	-2.69629	0.00035	0.00714235
XLOC_012761	ENSGALG00000005747	4:2414189-2415740	26.8558	5.91396	-2.18304	-3.07319	0.00025	0.00564979
XLOC_003682	ENSGALG00000005845	11:17420161-17461371	3.51954	13.9846	1.99038	3.65132	5e-05	0.00167761
XLOC_008935	ENSGALG00000006152	20:10134253-10138155	3.7376	11.931	1.67453	2.56941	0.00095	0.0145127
XLOC_015388	ENSGALG00000006384	6:18880136-18904694	324.877	1274.77	1.97227	2.31469	0.0056	0.0472265
XLOC_014207	ENSGALG00000006407	5:12438783-12448786	0.49807	3.14041	2.65653	2.41527	0.0009	0.0140431
XLOC_009818	ENSGALG00000006584	24:3358337-3363063	1.33412	3.65085	1.45235	2.12837	0.0028	0.0302334
XLOC_005464	ENSGALG00000006642	15:8476730-8505860	5.03819	13.4911	1.42103	2.43252	0.0009	0.0140431
XLOC_017535	ENSGALG00000006805	9:11034674-11048541	1.47427	9.49042	2.68647	4.37548	5e-05	0.00167761
XLOC_003919	ENSGALG00000006944	12:11639593-11652624	5.91252	1.04156	-2.50503	-2.77298	0.00265	0.0292785
XLOC_013385	ENSGALG00000007028	4:8712699-8822178	1.3525	4.13948	1.61382	3.31704	5e-05	0.00167761
XLOC_012803	ENSGALG00000007160	4:9481968-9508241	8.19413	34.0004	2.05289	4.20954	5e-05	0.00167761
XLOC_002991	ENSGALG00000007248	10:17158853-17185199	4.85375	11.8547	1.28829	2.64302	0.0002	0.00485055
XLOC_009941	ENSGALG00000007320,FXYD6	24:5398562-5409379	35.5599	95.8073	1.42988	3.20371	5e-05	0.00167761
XLOC_013412	ENSGALG00000007546	4:11303684-11326754	0.960698	2.92911	1.60831	2.23742	0.0031	0.0321706
XLOC_007640	ENSGALG00000008638	2:19378596-19409501	0.379078	2.00089	2.40008	3.36859	0.0001	0.00282636
XLOC_012870	ENSGALG00000008856	4:16592976-16634073	3.25976	9.35235	1.52056	3.26631	5e-05	0.00167761
XLOC_000140	ENSGALG00000009104	1:24064035-24112801	9.6116	3.98985	-1.26844	-2.5348	0.00035	0.00714235
XLOC_012885	ENSGALG00000009237	4:19500606-19509517	3.91401	9.2626	1.24277	2.26004	0.00175	0.0218013
XLOC_007663	ENSGALG00000009479	2:23037588-23046861	9.12559	63.9863	2.80977	5.63613	5e-05	0.00167761
XLOC_013609	ENSGALG00000011190	4:45841895-45843184	118.72	345.442	1.54089	3.13508	5e-05	0.00167761
XLOC_017047	ENSGALG00000011394	8:25579089-25585001	0.884746	3.72045	2.07214	2.35463	0.00575	0.0480837
XLOC_007076	ENSGALG00000012158	2:47875371-47923423	0.433529	1.75502	2.01729	2.62567	0.00135	0.018096
XLOC_016131	ENSGALG00000012187	7:29741856-29838463	3.87045	9.06087	1.22715	2.90131	0.0001	0.00282636
XLOC_001524	ENSGALG00000012518,ENSGALG00000025881	1:51386207-51417099	4.29393	12.446	1.53531	3.22734	5e-05	0.00167761
XLOC_019700	ENSGALG00000012585	Z:39836622-39870812	172.877	87.6493	-0.979934	-2.29265	0.0006	0.0104837
XLOC_000447	ENSGALG00000013057,ENSGALG00000013058	1:62191781-62247038	29.3946	58.4777	0.992338	2.02285	0.0046	0.0416858
XLOC_001606	ENSGALG00000013067	1:62247441-62256472	14.0365	27.9443	0.993366	2.04145	0.0053	0.045791
XLOC_010944	ENSGALG00000013378	28:1207100-1213003	20.0889	101.884	2.34245	4.13052	5e-05	0.00167761
XLOC_010797	ENSGALG00000013378	28:1207100-1213003	14.1319	72.3574	2.35618	2.63485	0.001	0.0148614
XLOC_011451	ENSGALG00000013992,TAAR1,VNN1	3:56080806-56108941	2.01816	9.12423	2.17666	3.29174	0.0001	0.00282636
XLOC_000500	ENSGALG00000014190	1:69195835-69242099	1.1762	4.22988	1.84648	2.88064	0.0006	0.0104837
XLOC_001729	ENSGALG00000014722	1:77908533-77926160	17.4143	51.7089	1.57014	3.1183	5e-05	0.00167761
XLOC_000588	ENSGALG00000014722	1:77908533-77926160	0.560685	2.10292	1.90713	2.0993	0.00585	0.0485856
XLOC_008081	ENSGALG00000014852	2:100526790-100533326	13.8634	29.5549	1.09212	2.48052	0.0006	0.0104837
XLOC_000716	ENSGALG00000015701	1:98637920-98668892	0.264356	1.96422	2.8934	2.43919	0.0002	0.00485055
XLOC_001914	ENSGALG00000016251	1:112106634-112196125	5.35409	16.7229	1.64311	2.82472	0.0001	0.00282636
XLOC_001925	ENSGALG00000016285	1:115175275-115211877	4.06119	11.1579	1.45809	2.99382	0.0001	0.00282636
XLOC_012290	ENSGALG00000016471	3:100224718-100231095	3.82054	9.61501	1.33151	2.28941	0.00215	0.0250178
XLOC_011662	ENSGALG00000016475	3:101015585-101032774	5.81634	20.3546	1.80717	3.90742	5e-05	0.00167761
XLOC_001983	ENSGALG00000016693	1:128513217-128552404	2.52019	10.1643	2.0119	3.53403	5e-05	0.00167761
XLOC_000967	ENSGALG00000016918	1:153680831-153685677	15.4331	37.4948	1.28066	2.24488	0.002	0.0239344
XLOC_002114	ENSGALG00000016962	1:165895114-165902876	0	1.14957	inf	#NAME?	0.00015	0.00387872
XLOC_002174	ENSGALG00000017075	1:173862314-174106847	0.367666	1.03196	1.48892	2.31065	0.00305	0.0317723
XLOC_010095	ENSGALG00000017589	25:475092-478012	244.129	82.9748	-1.5569	-3.89685	5e-05	0.00167761
XLOC_010054	ENSGALG00000018702	25:1582083-1586437	250.699	63.4959	-1.98122	-3.22658	5e-05	0.00167761
XLOC_001069	ENSGALG00000019077	1:176598777-176644699	1.99644	5.47749	1.45609	2.99264	5e-05	0.00167761
XLOC_007943	ENSGALG00000019554,SERPINB6	2:67719973-67741755	3.36595	10.8423	1.68759	3.05152	0.00015	0.00387872
XLOC_005632	ENSGALG00000019837	16:225177-229615	115.598	51.9068	-1.15512	-2.63027	0.00045	0.00856017
XLOC_014974	ENSGALG00000020380,HSP90AA1	5:49383394-49394051	635.703	235.881	-1.4303	-2.60482	0.0006	0.0104837
XLOC_016896	ENSGALG00000020884,S1PR1	8:10614542-10655431	7.1037	26.1169	1.87834	2.04113	0.0047	0.0420005
XLOC_005451	ENSGALG00000021139	15:7928726-7936989	17.4116	50.6902	1.54166	2.33279	0.00365	0.0354877
XLOC_004706	ENSGALG00000021226	14:2274782-2370860	1.60997	4.07636	1.34025	1.85503	0.00435	0.0402881
XLOC_019083	ENSGALG00000021355,ENSGALG00000028411	Z:8861952-8883718	1.46363	3.88072	1.40677	1.9393	0.0047	0.0420005
XLOC_006565	ENSGALG00000021694	19:299140-309543	41.7743	22.9607	-0.863448	-2.03194	0.00445	0.0407997
XLOC_011002	ENSGALG00000021884	28:3204727-3208384	50.3215	128.038	1.34732	3.04191	5e-05	0.00167761
XLOC_008966	ENSGALG00000023526	20:11162225-11202466	0.473332	1.52633	1.68914	2.21314	0.0024	0.0270352
XLOC_012727	ENSGALG00000024029	4:1796220-1801574	13.3116	3.79084	-1.81209	-3.10306	5e-05	0.00167761
XLOC_005635	ENSGALG00000024365	16:258234-259935	34.1562	122.696	1.84487	3.20534	0.00025	0.00564979
XLOC_007323	ENSGALG00000026092	2:103056420-103075693	1.97844	13.9214	2.81487	4.32911	5e-05	0.00167761
XLOC_003997	ENSGALG00000026152	12:2277612-2294751	208.029	1016.23	2.28837	3.60848	5e-05	0.00167761
XLOC_004840	ENSGALG00000026188,melanoma	14:12104177-12125813	124.624	59.6079	-1.06401	-2.78031	5e-05	0.00167761
XLOC_013311	ENSGALG00000026388,NHSL2	4:1655847-1674389	5.76082	14.2707	1.30871	2.05132	0.00235	0.026609
XLOC_016386	ENSGALG00000026422	7:27720359-27737698	52.2089	94.1971	0.851388	1.97449	0.00585	0.0485856
XLOC_003654	ENSGALG00000026438	11:10919215-10923303	74.1052	41.2188	-0.846273	-2.23639	0.0018	0.0222972
XLOC_019266	ENSGALG00000026583	Z:40919191-40924525	4.72312	0.956215	-2.30433	-1.83827	0.00325	0.0330684
XLOC_004903	ENSGALG00000026717	14:15099668-15111601	12.8174	35.8428	1.48358	2.86664	5e-05	0.00167761
XLOC_019311	ENSGALG00000026768	Z:50079797-50109297	0.219558	1.69657	2.94995	2.37105	0.00295	0.0312363
XLOC_010781	ENSGALG00000026844	28:906464-912155	8.23395	24.8092	1.59122	2.60056	0.0005	0.00920707
XLOC_006796	ENSGALG00000026922	2:539099-547408	22.8254	9.82009	-1.21683	-2.58509	0.00025	0.00564979
XLOC_014129	ENSGALG00000026970	5:1592826-1594156	203.442	827.164	2.02355	4.84964	5e-05	0.00167761
XLOC_011190	ENSGALG00000027018,LIN9	3:16395441-16434314	8.00615	2.91115	-1.45952	-2.56236	0.00035	0.00714235
XLOC_014694	ENSGALG00000027716,SAAL1	5:11860237-11871121	1043.79	5774.88	2.46796	4.30375	5e-05	0.00167761
XLOC_019509	ENSGALG00000027747	Z:8883939-8889329	4.61536	15.942	1.78831	2.85671	0.00035	0.00714235
XLOC_010934	ENSGALG00000027961	28:972502-983191	6.29191	15.2811	1.28018	2.20954	0.0032	0.0328962
XLOC_006581	ENSGALG00000027989	19:838837-843865	171.763	72.8528	-1.23736	-2.18555	0.00125	0.0170693
XLOC_019671	ENSGALG00000028142	Z:34119613-34137776	0.758001	3.14271	2.05174	3.14381	0.0001	0.00282636
XLOC_007641	ENSGALG00000028304	2:19421327-19450334	2.94246	10.3719	1.81759	4.10174	5e-05	0.00167761
XLOC_013520	ENSGALG00000028322	4:30659355-30662643	0.379541	2.18712	2.5267	1.84366	0.00425	0.0394958
XLOC_007638	ENSGALG00000028357	2:19306443-19344040	0.428375	2.09961	2.29317	2.53012	0.0021	0.0247519
XLOC_005313	ENSGALG00000028891,SMTN	15:9972306-9990365	9.30283	23.3187	1.32575	2.45781	0.0007	0.0117794
XLOC_004861	ENSGALG00000029027,SEPT12	14:13053634-13063540	52.0836	149.153	1.51789	2.8112	5e-05	0.00167761
XLOC_016165	ENSGALG00000029149	7:2346-7833	2.18836	0.539861	-2.01919	-2.2275	0.00215	0.0250178
XLOC_011462	EPB41L2	3:56977285-57081036	0.93782	2.2526	1.26421	2.01068	0.00545	0.0464631
XLOC_008698	EPB42	20:7025867-7055150	21.003	47.9123	1.1898	2.10329	0.00365	0.0354877
XLOC_002115	EPSTI1	1:165964362-166057243	38.2814	132.949	1.79615	3.50602	5e-05	0.00167761
XLOC_015068	ERO1L	5:58089905-58108522	1.07498	5.41654	2.33306	3.04584	0.0004	0.00798394
XLOC_005422	ERP29	15:6254849-6258922	5.94115	13.2473	1.15688	2.12382	0.0033	0.0334217
XLOC_009881	ETS1	24:871603-941433	11.9407	25.296	1.08302	2.6666	0.0002	0.00485055
XLOC_000757	ETS2	1:107167339-107181718	2.01594	5.60133	1.47432	2.27363	0.00265	0.0292785
XLOC_014488	EVL	5:48312770-48378821	8.91273	24.9248	1.48365	2.99079	5e-05	0.00167761
XLOC_005847	Ex-FABP	17:501841-504845	839.27	3563.45	2.08607	4.06749	5e-05	0.00167761
XLOC_001244	EXOC4	1:1361641-1822074	2.38078	5.23407	1.1365	2.05706	0.00475	0.0422059
XLOC_015688	EXOC6	6:20125679-20210504	1.10953	3.62615	1.70849	2.59454	0.0005	0.00920707
XLOC_011715	EXTL3	3:105537256-105651927	2.6867	7.15043	1.4122	2.54632	0.00095	0.0145127
XLOC_000016	F	1:757266-795178	70.3661	31.9768	-1.13786	-2.16269	0.002	0.0239344
XLOC_002040	F10	1:136922599-136935187	10.2871	35.1584	1.77304	3.9863	5e-05	0.00167761
XLOC_007167	F13A1	2:65105714-65167267	21.9671	101.486	2.20787	4.94033	5e-05	0.00167761
XLOC_019615	F2R	Z:23303946-23314107	5.55806	15.9038	1.51672	2.5387	0.0005	0.00920707
XLOC_009622	FABP3	23:590533-593919	32.3285	105.341	1.70419	3.18454	0.00015	0.00387872
XLOC_008310	FAK	2:145291494-145493361	2.07918	5.39807	1.37643	2.565	0.00045	0.00856017
XLOC_007968	FAM105A,OTULIN	2:76253970-76295627	5.94721	16.5065	1.47275	2.19056	0.00165	0.0209613
XLOC_001266	FAM107B	1:7160121-7221145	3.60707	10.9561	1.60284	3.22127	5e-05	0.00167761
XLOC_016889	FAM129A	8:7932340-7993022	2.40081	6.46704	1.42959	2.81731	0.00025	0.00564979
XLOC_011166	FAM161A	3:14690921-14696725	21.5328	3.53761	-2.60569	-4.81135	5e-05	0.00167761
XLOC_019357	FAM172A	Z:57916144-58180255	0.672216	2.99031	2.1533	2.57662	0.00185	0.0226853
XLOC_007217	FAM173B	2:78386983-78420413	85.5598	18.8123	-2.18526	-1.44884	0.0054	0.0464349
XLOC_003196	FAM174B	10:14036717-14055904	31.5974	12.2176	-1.37084	-3.01774	0.00015	0.00387872
XLOC_014402	FAM177A1	5:35371255-35385948	51.2706	29.2378	-0.810296	-2.11916	0.00305	0.0317723
XLOC_015954	FAM207A	7:7190024-7243527	2.93473	10.389	1.82376	2.39878	0.0028	0.0302334
XLOC_001733	FAM46C	1:78598069-78606692	12.8272	3.71426	-1.78806	-3.16727	5e-05	0.00167761
XLOC_012286	FAM49A	3:99136708-99173961	4.7802	10.4668	1.13068	2.38325	0.00105	0.0152928
XLOC_003359	FAM65A	11:1073881-1098114	10.244	26.7931	1.38708	2.64404	0.0003	0.00649782
XLOC_007265	FAM65B	2:90153585-90209672	10.819	27.0797	1.32365	3.08694	0.00015	0.00387872
XLOC_016631	FAM69A	8:12987199-12994500	2.55936	8.49406	1.73067	2.73556	0.00015	0.00387872
XLOC_007477	FAM91A1	2:137737182-137763885	18.7192	10.3066	-0.860955	-2.09656	0.0036	0.0352839
XLOC_011287	FAM98A	3:30398252-30414588	16.7724	6.87504	-1.28665	-2.74308	0.00025	0.00564979
XLOC_014638	FANCF	5:2946164-2947340	0	1.24179	inf	#NAME?	0.00155	0.0201114
XLOC_014659	FAR1	5:6892655-6930631	3.49907	11.5556	1.72355	3.5458	5e-05	0.00167761
XLOC_019713	FBP1	Z:41305166-41316628	1.86485	4.78935	1.36077	2.17645	0.0038	0.0365241
XLOC_012060	FBXO30	3:45824454-45841869	19.7738	8.75051	-1.17615	-2.71109	5e-05	0.00167761
XLOC_019118	FBXO4	Z:13132532-13145543	9.23525	4.262	-1.11562	-1.99515	0.00605	0.049868
XLOC_002311	FCHSD2	1:194317764-194448987	0.533363	1.45955	1.45233	2.07041	0.0058	0.0483171
XLOC_003258	FES	10:19587024-19593230	8.4079	20.2366	1.26715	2.28294	0.002	0.0239344
XLOC_004063	FGD3	12:6644908-6799774	7.38369	17.2851	1.22712	2.36959	0.00165	0.0209613
XLOC_001583	FGD4	1:59110277-59189015	0.369091	1.42604	1.94996	2.64806	0.00145	0.0191547
XLOC_004166	FGD5	12:19771124-19859849	0.365548	1.20779	1.72424	2.34247	0.00375	0.0362666
XLOC_000082	FGL2	1:12549066-12605350	5.61665	17.5661	1.64502	3.96946	5e-05	0.00167761
XLOC_003368	FHOD1	11:1336763-1351404	11.606	29.3583	1.3389	2.96671	0.0001	0.00282636
XLOC_001679	FKBP4	1:75178045-75192167	27.3035	15.1184	-0.85278	-2.03271	0.00425	0.0394958
XLOC_010304	FKBP51	26:61867-80894	1.50885	6.16432	2.03049	3.32019	5e-05	0.00167761
XLOC_009784	FLI1	24:985941-1057347	22.1402	66.737	1.59182	3.3389	5e-05	0.00167761
XLOC_003867	FLNB	12:8849616-8918645	18.4476	48.4423	1.39283	3.64897	5e-05	0.00167761
XLOC_016190	fn1	7:4333467-4382863	32.1062	124.382	1.95385	4.87325	5e-05	0.00167761
XLOC_011131	FOXN2	3:8799516-8829055	2.30611	12.3044	2.41564	4.55609	5e-05	0.00167761
XLOC_004143	FRMD4B	12:15329788-15396454	6.58212	23.9505	1.86343	3.81209	5e-05	0.00167761
XLOC_014567	FRMD6	5:57943667-57959255	1.75664	6.57281	1.90369	2.52054	0.00085	0.0134743
XLOC_011424	FUCA2	3:51719152-51757827	2.72825	8.88772	1.70384	2.4114	0.00215	0.0250178
XLOC_014770	FUT8	5:21899433-21963072	0.512906	2.03523	1.98843	3.14432	0.0003	0.00649782
XLOC_019550	FYB	Z:12129249-12192609	8.51181	26.4224	1.63422	4.08903	5e-05	0.00167761
XLOC_011499	FYN	3:65307247-65432383	5.33617	13.0858	1.29413	2.16277	0.003	0.0314914
XLOC_013440	GAB3	4:14211985-14267353	14.3087	28.2394	0.980819	2.2607	0.0016	0.0205168
XLOC_000724	GABPA	1:101884329-101914059	77.7577	42.1518	-0.88339	-2.34058	0.00065	0.0110916
XLOC_011731	GAL2	3:107079555-107082273	4.2523	19.7847	2.21807	2.376	0.00345	0.0344937
XLOC_014928	GALC	5:42129730-42167575	0.366221	1.95447	2.41599	2.65562	0.0009	0.0140431
XLOC_007994	GALNT1	2:83818018-83892233	7.40412	19.1684	1.37233	3.19949	5e-05	0.00167761
XLOC_011344	GALNT2	3:39542263-39631843	0.547475	1.82905	1.74023	2.14049	0.0046	0.0416858
XLOC_013008	GALNT7	4:42697068-42739822	4.9464	14.4306	1.54468	3.29597	5e-05	0.00167761
XLOC_001512	GALR3	1:50976880-50984553	9.23814	2.53811	-1.86385	-2.71306	0.0001	0.00282636
XLOC_000556	GAPDH	1:76434646-76437498	65.0438	166.914	1.35962	3.23275	5e-05	0.00167761
XLOC_008113	GAREM	2:106098826-106201792	9.46845	3.82085	-1.30923	-2.55203	0.0004	0.00798394
XLOC_006173	GAS7	18:173545-285243	0.961591	2.67388	1.47544	2.56616	0.00035	0.00714235
XLOC_007315	GATA6	2:102302370-102316846	0	1.17667	inf	#NAME?	5e-05	0.00167761
XLOC_000704	GBE1	1:94474404-94635604	0.85467	5.07085	2.56879	4.35988	5e-05	0.00167761
XLOC_014120	GCHFR	5:1003381-1027952	8.7013	29.8455	1.77821	2.2831	0.00505	0.0441542
XLOC_019192	GCNT4	Z:23947865-23967156	5.97388	2.31633	-1.36683	-2.3164	0.0023	0.026124
XLOC_019247	GDA	Z:35536009-35568174	6.65615	16.9234	1.34626	3.41869	5e-05	0.00167761
XLOC_008886	GDAP1L1	20:5810970-5833518	10.7964	1.76044	-2.61655	-2.07601	0.0008	0.0129062
XLOC_006570	gga-mir-142	19:491587-493572	7.55027	20.1732	1.41784	1.99151	0.0041	0.0386269
XLOC_009813	gga-mir-6675	24:3330235-3352246	0.462008	1.97793	2.098	2.04798	0.00235	0.026609
XLOC_004741	GID4	14:4986814-4995335	67.5067	39.5683	-0.770685	-2.04632	0.004	0.0379792
XLOC_009692	GJA4	23:4398079-4402124	6.11415	20.5493	1.74886	2.95577	5e-05	0.00167761
XLOC_000212	GLIPR1	1:37715746-37723590	0.528728	2.06462	1.96528	1.89711	0.00405	0.0382547
XLOC_000213	GLIPR1L	1:37725043-37733629	13.8557	30.8615	1.15533	2.25453	0.00205	0.0242935
XLOC_004032	GNAI2	12:3192344-3203393	45.3652	104.572	1.20484	2.73904	0.0002	0.00485055
XLOC_019830	GNG10	Z:66210688-66216623	2.70907	8.21261	1.60004	2.14251	0.00475	0.0422059
XLOC_017380	GOLIM4	9:19973731-20001522	0.821457	2.21492	1.431	2.00755	0.0048	0.0424777
XLOC_016843	GORAB	8:4869944-4879347	23.4949	9.31895	-1.33411	-2.97427	5e-05	0.00167761
XLOC_005173	GP1BB	15:775009-777214	29.2738	76.9754	1.39479	3.06587	0.0001	0.00282636
XLOC_004048	GP9,RAB43	12:5077619-5107868	85.2922	211.698	1.31153	2.33212	0.00155	0.0201114
XLOC_009640	GPATCH3	23:1801281-1805862	47.5949	24.9512	-0.9317	-2.09511	0.00325	0.0330684
XLOC_007022	GPD1L	2:40901278-40926748	0.898748	2.92855	1.7042	2.59782	0.0005	0.00920707
XLOC_016157	GPD2	7:35564985-35608568	2.01784	4.74271	1.2329	2.08396	0.0055	0.0467799
XLOC_003439	GPI	11:10450874-10473020	7.50575	18.836	1.32742	2.5596	0.0005	0.00920707
XLOC_014995	GPR132	5:51879667-51954478	0.645865	2.0792	1.68672	2.42268	0.00185	0.0226853
XLOC_014454	GPR65	5:42170519-42180174	2.31889	11.1765	2.26897	3.25245	5e-05	0.00167761
XLOC_001497	GRAP2	1:50154189-50196801	1.7191	4.58217	1.41437	2.54589	0.00045	0.00856017
XLOC_004321	GRK6	13:9456989-9471335	3.51239	11.8188	1.75055	3.08959	0.0001	0.00282636
XLOC_000081	GSAP	1:12484136-12538594	1.38141	3.92791	1.50762	2.30577	0.00275	0.0299895
XLOC_005801	GSN	17:8397159-8422622	26.9251	51.9616	0.948492	2.37445	0.00115	0.0161888
XLOC_011620	GSTA3	3:87797941-87804665	14.6026	41.4027	1.5035	2.92225	0.0001	0.00282636
XLOC_011619	GSTA3	3:87783033-87793876	3.30188	26.8501	3.02357	4.25374	5e-05	0.00167761
XLOC_014923	GTF2A1	5:40099533-40119234	73.9161	35.647	-1.05211	-2.77044	0.0001	0.00282636
XLOC_012321	GTF3C2	3:104206332-104213436	44.2667	23.0234	-0.943117	-2.07284	0.0038	0.0365241
XLOC_007547	GUK1	2:2334542-2348554	4.62977	14.0103	1.59748	2.25101	0.00405	0.0382547
XLOC_004396	H2AFY	13:14736402-14782876	2.50459	7.14826	1.51302	2.17032	0.0045	0.0411547
XLOC_000282	H2A-VIII	1:48032690-48033080	0	4.87178	inf	#NAME?	0.0016	0.0205168
XLOC_006056	H3F3B	18:4680950-4683567	384.031	686.97	0.839027	2.20691	0.00185	0.0226853
XLOC_009121	H6PD	21:3294691-3307479	2.64743	5.88758	1.15308	2.16639	0.0025	0.0278746
XLOC_013563	HADH	4:37389439-37406348	3.34431	8.67543	1.37522	2.07469	0.00495	0.0434884
XLOC_004454	HBEGF	13:961209-967782	8.29518	30.07	1.85798	2.7781	0.00055	0.00986213
XLOC_010329	HBXIP	26:1367167-1369391	386.068	191.8	-1.00925	-2.38895	0.00085	0.0134743
XLOC_002937	HDC	10:10377392-10388385	5.09761	18.3018	1.84409	3.21604	5e-05	0.00167761
XLOC_014864	HEATR5A	5:33685356-33746981	2.79878	5.5902	0.998098	2.14846	0.0035	0.0347396
XLOC_019411	HEMGN	Z:70487670-70492461	8.186	34.363	2.06963	3.14856	5e-05	0.00167761
XLOC_012701	HEPH	4:275223-299260	13.4171	5.23782	-1.35703	-3.01336	5e-05	0.00167761
XLOC_013535	HGSNAT	4:33592750-33603780	1.16301	4.09918	1.81747	2.55637	0.00085	0.0134743
XLOC_015689	HHEX	6:20253202-20257076	9.17151	27.1412	1.56525	2.46745	0.0011	0.0156868
XLOC_015014	HIF1A	5:53883817-53914606	2.24353	6.07837	1.43792	2.95013	0.0001	0.00282636
XLOC_015319	HK1	6:10469530-10496298	4.08511	10.0867	1.30401	2.64382	0.0005	0.00920707
XLOC_011716	HMBOX1	3:105724036-105849488	1.38268	3.69275	1.41723	2.12536	0.00085	0.0134743
XLOC_001052	HMGB1	1:174411649-174418443	14.7049	40.1172	1.44792	3.43977	5e-05	0.00167761
XLOC_013582	HMGB2	4:42740629-42743052	1.40385	5.0554	1.84843	2.61191	0.0006	0.0104837
XLOC_001881	HMGN1	1:107362600-107368810	456.997	272.158	-0.747738	-1.95955	0.0051	0.0445202
XLOC_010850	HMHA1	28:2840924-2856231	39.9386	114.249	1.51633	3.0973	5e-05	0.00167761
XLOC_013619	HOPX	4:48685348-48692462	15.3861	34.9239	1.18258	2.15993	0.00325	0.0330684
XLOC_011645	HPCAL1	3:96291157-96342936	6.74165	19.2512	1.51378	2.92404	5e-05	0.00167761
XLOC_015714	HPS6	6:22084181-22087717	101.502	57.3868	-0.822713	-2.07965	0.00305	0.0317723
XLOC_013611	HPSE	4:45857859-45863228	84.0593	177.424	1.07772	2.66103	0.0001	0.00282636
XLOC_017550	HRASLS	9:12623431-12627338	4.61123	12.2781	1.41287	2.46731	0.00065	0.0110916
XLOC_013350	HS6ST2	4:3571067-3672301	1.73532	5.77323	1.73417	2.21734	0.00125	0.0170693
XLOC_014284	HSD17B12	5:20862585-20943207	16.0046	4.41826	-1.85694	-2.21432	0.0047	0.0420005
XLOC_019390	HSDL2	Z:65848531-65861905	0.341092	1.83074	2.42419	2.48676	0.0025	0.0278746
XLOC_001828	HSPA13	1:97410953-97418885	12.5969	6.86935	-0.874821	-1.9864	0.0053	0.045791
XLOC_004421	HSPA4	13:16530628-16547788	32.4529	17.8182	-0.864999	-2.24943	0.00195	0.0234902
XLOC_009806	HSPA8	24:3069115-3077004	716.784	342.468	-1.06557	-2.24464	0.0024	0.0270352
XLOC_004276	HSPA9	13:2134784-2156387	140.778	72.3525	-0.960303	-2.34655	0.00145	0.0191547
XLOC_016228	HSPD1	7:9720879-9729711	150.638	87.7352	-0.779858	-2.0757	0.00385	0.0368428
XLOC_001050	HSPH1	1:174262981-174286406	57.2514	17.6816	-1.69507	-4.33266	5e-05	0.00167761
XLOC_016815	HTATIP2	8:3682062-3690655	5.151	11.8506	1.20203	2.44045	0.00105	0.0152928
XLOC_002133	HTR2A	1:167635351-167674477	5.94638	19.1194	1.68495	2.83295	5e-05	0.00167761
XLOC_013818	HTT	4:81695271-81774162	43.4008	24.3165	-0.835782	-2.09694	0.00285	0.0305621
XLOC_005414	HVCN1	15:5973721-5990657	0.625389	3.20153	2.35594	3.13768	0.0001	0.00282636
XLOC_003102	HYKK	10:3151804-3156695	36.6411	14.3055	-1.3569	-2.41509	0.00125	0.0170693
XLOC_016257	ICOS	7:12876548-12889458	0.885865	2.78046	1.65017	2.43237	0.00225	0.0258514
XLOC_003253	IDH2	10:19519614-19522933	6.45803	17.2888	1.42067	2.18224	0.00365	0.0354877
XLOC_014131	IFITM5	5:1598000-1602764	6.12566	22.1109	1.85182	3.58603	5e-05	0.00167761
XLOC_017203	IGF2BP2	9:3921562-3937860	1.05023	3.19459	1.60492	2.14521	0.0037	0.0358782
XLOC_003201	IGF-I	10:16180773-16321176	2.25092	5.3805	1.25722	2.25444	0.0025	0.0278746
XLOC_005022	IGSF6	14:8723762-8741909	2.00277	6.78886	1.76117	2.1381	0.00285	0.0305621
XLOC_010233	IKBKE	26:2417238-2427520	4.65739	15.2332	1.70963	3.00444	0.00015	0.00387872
XLOC_007232	IKZF1	2:80612646-80686855	4.19006	11.1227	1.40846	1.98959	0.0044	0.0405794
XLOC_012774	IL13RA1	4:3370849-3384358	0.400402	2.20595	2.46188	2.85129	0.0009	0.0140431
XLOC_012930	IL15	4:29458913-29497873	104.725	53.0928	-0.98002	-1.94331	0.00545	0.0464631
XLOC_003171	IL16	10:11599631-11632192	1.60777	4.14713	1.36705	2.47294	0.00095	0.0145127
XLOC_000887	IL1R1	1:133160431-133186553	2.26431	7.02186	1.63278	2.92497	0.00045	0.00856017
XLOC_017556	IL1RAP	9:13329781-13367409	7.68999	25.5985	1.73501	2.74203	0.0002	0.00485055
XLOC_000889	IL1RL1	1:133227060-133253275	0.26105	1.63865	2.65011	2.21108	0.0019	0.0231686
XLOC_011440	IL20RA	3:54146102-54166892	3.84666	9.79437	1.34835	2.442	0.001	0.0148614
XLOC_001250	IL2RA	1:3374338-3393674	0.406667	1.99061	2.29129	2.2867	0.0032	0.0328962
XLOC_000355	IL2RB	1:51300845-51314508	0.752107	2.84626	1.92006	2.58163	0.00085	0.0134743
XLOC_012756	IL2RG	4:2367918-2370689	46.1674	84.7749	0.876762	1.97272	0.00575	0.0480837
XLOC_005629	IL4I1	16:190851-195663	1.13166	16.2588	3.8447	4.29599	5e-05	0.00167761
XLOC_004154	IL5RA	12:18073767-18088566	0.657222	3.14877	2.26034	2.39005	0.00485	0.0427817
XLOC_019107	IL7R	Z:10745918-10763141	4.76924	14.3163	1.58583	2.58042	0.0008	0.0129062
XLOC_013075	IL8	4:50354895-50359957	3.00782	0.462388	-2.70154	-3.70596	0.00035	0.00714235
XLOC_014517	INF2	5:51385592-51423449	10.8804	29.8983	1.45833	3.77632	5e-05	0.00167761
XLOC_017482	ING5	9:4273696-4287699	139.424	56.1779	-1.3114	-2.21715	0.00135	0.018096
XLOC_013514	INPP4B	4:29544233-29822382	2.39715	4.81558	1.00639	2.13561	0.0037	0.0358782
XLOC_015529	INPP5A	6:34558613-34786048	3.82881	9.39776	1.29542	2.46001	0.00105	0.0152928
XLOC_017172	INPP5D	9:635538-681983	5.29328	14.7008	1.47366	3.41059	5e-05	0.00167761
XLOC_010192	IPO9	26:561628-580942	18.3873	8.40977	-1.12857	-2.67326	5e-05	0.00167761
XLOC_003040	IQGAP1	10:19743754-19847738	7.75763	20.9641	1.43423	2.53262	0.00095	0.0145127
XLOC_019616	IQGAP2	Z:23320314-23436607	3.68128	11.9407	1.69761	3.91626	5e-05	0.00167761
XLOC_002091	IRG1	1:153686166-153693674	3.3444	27.2523	3.02656	5.73248	5e-05	0.00167761
XLOC_007264	ISG12(2)	2:89725777-89729168	1913.67	6065.79	1.66436	3.71979	5e-05	0.00167761
XLOC_008847	ITCH	20:1601527-1862123	108.01	39.5987	-1.44765	-2.35657	0.00105	0.0152928
XLOC_019129	ITGA2	Z:15720959-15799071	5.84367	16.68	1.51317	3.56585	5e-05	0.00167761
XLOC_016268	ITGA4	7:13767733-13852740	7.5471	19.4969	1.36925	3.39453	5e-05	0.00167761
XLOC_016293	ITGA6	7:17212595-17252865	3.11362	9.99072	1.682	3.55654	5e-05	0.00167761
XLOC_006881	ITGB1	2:13975726-14017232	33.5218	83.3772	1.31455	3.51916	5e-05	0.00167761
XLOC_016214	ITGB2	7:7174605-7186945	24.7649	53.2917	1.10562	2.65777	5e-05	0.00167761
XLOC_010502	ITGB3	27:2301954-2319626	114.985	264.789	1.2034	3.09626	5e-05	0.00167761
XLOC_004537	ITK	13:10734577-10764716	2.7208	6.19837	1.18786	2.22959	0.00175	0.0218013
XLOC_011155	ITPKB	3:11861393-11929593	3.16838	7.49825	1.24281	2.12645	0.00465	0.0418615
XLOC_001631	ITPR2	1:67807008-68088820	4.55714	11.7895	1.37131	3.48273	5e-05	0.00167761
XLOC_010416	ITPR3	26:4560706-4599174	4.0437	11.0488	1.45014	3.26809	5e-05	0.00167761
XLOC_015742	ITPRIP	6:23797159-23819601	5.81503	14.1619	1.28416	2.77559	0.00025	0.00564979
XLOC_000742	ITSN1	1:104842406-104961642	1.1834	3.14651	1.41082	2.5462	0.0007	0.0117794
XLOC_004585	JADE2	13:15082567-15133330	47.5715	22.0224	-1.11113	-2.6009	0.00035	0.00714235
XLOC_009794	JAM3	24:2487789-2515621	1.33856	4.35135	1.70079	2.62805	0.0007	0.0117794
XLOC_006038	JMJD6	18:4222670-4233797	173.762	56.2581	-1.62698	-4.07943	5e-05	0.00167761
XLOC_016116	KALRN	7:27064564-27363138	10.5318	33.8204	1.68314	3.72109	5e-05	0.00167761
XLOC_012014	KCNK1	3:38006260-38036746	1.05413	3.28193	1.63849	2.64913	0.00055	0.00986213
XLOC_011266	KCNK5	3:28548397-28582219	0.925416	2.68918	1.53899	2.72376	0.00025	0.00564979
XLOC_015342	kcnma1	6:12928165-13365708	5.46147	16.0729	1.55727	2.14802	0.0024	0.0270352
XLOC_005434	KCTD10	15:6671646-6739031	61.6553	35.7196	-0.787511	-2.07266	0.0031	0.0321706
XLOC_002005	KIAA1211L,TSGA10	1:131758160-131853244	0.50782	3.09775	2.60883	3.72946	5e-05	0.00167761
XLOC_002955	KIF7	10:12320482-12329367	0.274221	1.07309	1.96836	2.07247	0.0056	0.0472265
XLOC_008240	KLF10	2:128995132-128999377	8.44519	21.9357	1.37708	2.52931	0.00115	0.0161888
XLOC_011027	KLF2	28:4146805-4149436	29.756	61.2145	1.04069	2.44635	0.0008	0.0129062
XLOC_007597	KLF6	2:11735308-11744084	13.4533	26.9626	1.003	2.42415	0.0008	0.0129062
XLOC_017455	KLHL6	9:2069218-2087641	22.4975	49.4316	1.13567	2.65117	0.0003	0.00649782
XLOC_006544	KSR1	19:9131331-9188910	2.57985	6.56414	1.34732	2.7442	0.0001	0.00282636
XLOC_012115	L3MBTL3	3:57322881-57425789	0.421094	1.76846	2.07028	2.80018	0.00025	0.00564979
XLOC_009613	LAPTM5	23:267146-281590	60.9102	154.962	1.34716	2.69781	0.00015	0.00387872
XLOC_001075	LATS2	1:177897784-177940298	0.343371	1.06657	1.63514	2.11291	0.0044	0.0405794
XLOC_011576	LCA5	3:78810903-78831684	11.6734	5.56631	-1.06843	-2.33787	0.0014	0.0186519
XLOC_009703	LCK	23:5090136-5095478	7.22304	20.3894	1.49714	2.42752	0.00135	0.018096
XLOC_002130	LCP1	1:167327554-167356185	26.0816	68.1883	1.38649	3.47193	5e-05	0.00167761
XLOC_014203	LDHA	5:11936811-11942689	68.9814	256.596	1.89522	4.71743	5e-05	0.00167761
XLOC_000482	LDHB	1:67177977-67190068	9.83003	22.7826	1.21266	2.1449	0.0029	0.0308562
XLOC_004394	LECT2	13:14532810-14537759	3.28818	19.261	2.55032	3.49694	0.0001	0.00282636
XLOC_001032	LHFP	1:170264187-170402754	0	0.936867	inf	#NAME?	0.0001	0.00282636
XLOC_016781	LHX8	8:28600958-28618982	9.64792	1.30516	-2.88599	-4.68762	5e-05	0.00167761
XLOC_007815	LIMD1	2:43441583-43464936	1.62054	6.04319	1.89883	2.46595	0.0023	0.026124
XLOC_004689	LITAF	14:924424-932194	0.679009	4.04713	2.5754	2.10407	0.00315	0.0325659
XLOC_000519	LOH12CR1	1:71983302-72043485	0.781247	3.21178	2.03952	1.74948	0.00415	0.0389637
XLOC_010919	LONP1	28:678762-694772	31.1726	15.697	-0.989787	-2.44293	0.00085	0.0134743
XLOC_013459	LONRF3	4:16647159-16667966	3.15021	8.19249	1.37886	2.06955	0.0042	0.0391642
XLOC_008009	LPCAT1	2:85836990-85899170	1.37717	4.85556	1.81793	2.51546	0.0008	0.0129062
XLOC_003603	LPCAT2	11:3134044-3162192	2.40226	6.35147	1.4027	2.20924	0.003	0.0314914
XLOC_011228	LPGAT1	3:21426998-21486730	2.12824	6.66165	1.64622	2.15995	0.00265	0.0292785
XLOC_017560	LPP	9:13805928-14124242	8.76394	21.2657	1.27887	2.00496	0.00305	0.0317723
XLOC_000484	LRMP	1:67293004-67331462	5.99944	14.7594	1.29874	2.64247	0.0004	0.00798394
XLOC_014238	LRP5	5:15725338-15821928	0.450496	2.58386	2.51994	3.48489	0.0001	0.00282636
XLOC_013224	LRPAP1	4:81411653-81420856	3.31285	10.1009	1.60835	2.77046	0.0003	0.00649782
XLOC_008032	LRRC16A	2:89919277-90090568	3.2578	11.9969	1.88069	3.92459	5e-05	0.00167761
XLOC_017376	LRRC31	9:19361383-19405840	1.01893	3.50467	1.78222	2.3819	0.0028	0.0302334
XLOC_016194	LRRFIP1	7:4610008-4700160	5.00159	14.1011	1.49535	3.46723	5e-05	0.00167761
XLOC_007084	LRRFIP2	2:49616181-49657547	3.14363	8.96955	1.51261	2.82293	0.00025	0.00564979
XLOC_005871	LRSAM1	17:1529315-1555793	9.45186	4.44137	-1.08959	-2.11266	0.0034	0.0341185
XLOC_014709	LSP1	5:13419554-13472387	35.5255	88.2692	1.31305	3.15648	5e-05	0.00167761
XLOC_001441	LTA4H	1:45566260-45580974	10.7307	26.8633	1.32389	2.85243	0.00015	0.00387872
XLOC_001845	LTN1	1:103284306-103312203	23.0059	13.4284	-0.776715	-2.05723	0.00395	0.037537
XLOC_014620	LUZP2	5:1107446-1274845	3.92267	16.2195	2.04782	3.71909	5e-05	0.00167761
XLOC_007927	LY86	2:64976837-65001918	20.9118	68.8033	1.71816	4.23088	5e-05	0.00167761
XLOC_007388	LY96	2:117744729-117753197	4.0636	12.2003	1.58608	3.18011	5e-05	0.00167761
XLOC_002008	LYG2	1:131881178-131884663	1.59925	5.61778	1.81261	2.26126	0.00425	0.0394958
XLOC_007355	LYN	2:110830977-110878430	8.2591	23.902	1.53308	3.57308	5e-05	0.00167761
XLOC_019362	LYSMD3	Z:59512111-59518512	70.8876	38.8614	-0.867196	-1.99037	0.00325	0.0330684
XLOC_001685	M6PR	1:75640947-75667173	4.88417	10.0641	1.04304	2.06982	0.005	0.043787
XLOC_011179	MAL	3:15439890-15444369	18.4295	44.2486	1.26361	2.14175	0.00395	0.037537
XLOC_013506	MAML3	4:28843825-28920597	1.26917	5.61228	2.1447	3.24979	5e-05	0.00167761
XLOC_011480	MAN1A1	3:61941785-62086743	6.37953	12.6582	0.988556	2.37367	0.001	0.0148614
XLOC_012051	MAP3K4	3:44538064-44608745	0.669805	2.07673	1.6325	2.50704	0.00115	0.0161888
XLOC_013364	MAP7D3	4:4211565-4248261	5.5755	13.2504	1.24886	2.96049	5e-05	0.00167761
XLOC_001321	MAPK11	1:20186471-20216938	1.09673	6.29938	2.522	3.73663	5e-05	0.00167761
XLOC_001320	MAPK12	1:20148031-20177763	0.507077	3.81422	2.91111	2.89796	0.00125	0.0170693
XLOC_003143	MAPK6	10:8407867-8446458	2.59635	7.21773	1.47506	2.4907	0.00065	0.0110916
XLOC_004889	MAPK8IP3	14:14312630-14386692	1.88744	4.34752	1.20376	2.32065	0.0022	0.0253568
XLOC_008763	MAPRE1	20:10610164-10617329	8.62851	17.3528	1.00799	2.10921	0.0033	0.0334217
XLOC_011017	MAST3	28:3781576-3800257	4.83083	10.7559	1.15479	2.14485	0.0029	0.0308562
XLOC_013349	MBNL3	4:3468226-3557702	4.84242	11.3773	1.23236	2.97393	5e-05	0.00167761
XLOC_007269	MBP	2:90476641-90584146	2.01374	6.11631	1.60279	3.03934	0.0002	0.00485055
XLOC_009826	MCAM	24:4206158-4214569	74.7228	31.5883	-1.24216	-2.88567	0.0001	0.00282636
XLOC_011734	MCM3	3:107167585-107179385	0.529181	2.52916	2.25683	2.49056	0.00215	0.0250178
XLOC_013447	MCTS1	4:16345548-16353086	32.1697	18.2218	-0.820038	-1.98017	0.0048	0.0424777
XLOC_011547	MDN1	3:74853140-74947808	13.6955	6.69943	-1.03159	-2.70695	0.0001	0.00282636
XLOC_009675	MECR	23:2702688-2708797	14.4243	38.0032	1.39762	2.34288	0.00145	0.0191547
XLOC_013337	MED12	4:2332597-2367308	63.994	35.4747	-0.851147	-2.24907	0.00095	0.0145127
XLOC_011038	MED16	28:4717569-4726716	78.9273	36.6663	-1.10607	-2.87995	0.0001	0.00282636
XLOC_002135	MED4	1:167977888-167987053	40.3052	21.2423	-0.924029	-1.99106	0.00435	0.0402881
XLOC_019365	MEF2C	Z:60141409-60264833	1.28963	4.0593	1.65427	2.473	0.0008	0.0129062
XLOC_011149	MEIS1	3:10359051-10451205	6.17901	18.2576	1.56305	2.85294	0.00025	0.00564979
XLOC_006196	METRNL	18:3059723-3076510	3.84565	12.1405	1.65853	3.02968	0.0003	0.00649782
XLOC_016836	METTL13	8:4682861-4687818	19.8716	8.024	-1.30831	-2.38829	0.0011	0.0156868
XLOC_013051	MFHAS1	4:48903603-48926622	5.49314	12.3513	1.16896	2.10071	0.00315	0.0325659
XLOC_017641	MFSD1	9:21871916-21885544	32.3848	15.6532	-1.04886	-2.64682	0.00025	0.00564979
XLOC_009591	MFSD2A	23:5493068-5501959	3.91402	0.920448	-2.08824	-2.42925	0.0024	0.0270352
XLOC_004374	MGAT4B	13:12812177-12826990	20.4859	4.3972	-2.21997	-3.99045	5e-05	0.00167761
XLOC_003884	MGLL	12:9598377-9655982	2.37136	6.6292	1.48312	2.73294	0.0003	0.00649782
XLOC_000455	MGST1	1:63429381-63435977	25.9242	93.6638	1.85319	3.77427	5e-05	0.00167761
XLOC_010180	MICAL1	26:15991-29096	10.5089	25.126	1.25757	2.90766	0.0002	0.00485055
XLOC_014663	MICAL2	5:7465325-7541742	1.71316	3.95617	1.20745	2.22289	0.0022	0.0253568
XLOC_013312	MID2	4:1701050-1742346	4.53407	14.4079	1.66799	3.08687	0.0001	0.00282636
XLOC_003937	MITF	12:15468447-15557117	1.18666	3.1835	1.42371	2.43591	0.00105	0.0152928
XLOC_015521	MKI67,PTPRE	6:32804865-32910556	42.0421	18.0575	-1.21924	-2.02192	0.003	0.0314914
XLOC_017000	MKNK1	8:20699729-20721619	1.29403	5.73021	2.14671	3.26766	0.0001	0.00282636
XLOC_005481	MLEC	15:9192945-9203199	2.78042	6.03016	1.11689	1.97654	0.00545	0.0464631
XLOC_006231	MMD	18:5919931-5933224	6.3868	19.0911	1.57974	3.33409	5e-05	0.00167761
XLOC_013363	MMGT1	4:4153618-4158369	55.6629	22.8811	-1.28256	-3.13003	0.00015	0.00387872
XLOC_008778	MMP9	20:10917256-10921453	46.1671	115.813	1.32686	2.46856	0.00055	0.00986213
XLOC_015542	MMRN2	6:2080092-2102163	0.918734	2.76872	1.5915	2.51422	0.0008	0.0129062
XLOC_005437	MN1	15:7484542-7521480	1.87405	5.60104	1.57953	2.10617	0.0044	0.0405794
XLOC_010261	MOV10	26:3486368-3492328	84.2834	167.546	0.991238	2.38546	0.001	0.0148614
XLOC_014246	MPEG1	5:16208550-16220057	11.6518	31.4299	1.43159	2.48413	0.0011	0.0156868
XLOC_016673	MPL	8:18572472-18576864	100.167	244.986	1.2903	3.17399	5e-05	0.00167761
XLOC_013326	MPP1	4:2104347-2118981	6.63817	16.843	1.34329	2.53087	0.0008	0.0129062
XLOC_000499	MPPED1	1:68969381-69033807	1.06181	8.34488	2.97437	3.09503	0.0002	0.00485055
XLOC_016098	MRAS	7:24731487-24766026	2.79818	8.73923	1.64302	2.14723	0.0058	0.0483171
XLOC_010506	MRC2	27:2407305-2438993	9.78995	30.7775	1.6525	2.95032	5e-05	0.00167761
XLOC_010648	MRC2	27:2407305-2438993	4.11914	13.0167	1.65994	2.03172	0.00595	0.0492293
XLOC_007399	MRPL53	2:121136049-121143301	6.92744	2.5218	-1.45787	-2.839	0.00025	0.00564979
XLOC_000744	MRPS6	1:105063860-105076524	2.92926	12.1827	2.05623	2.58734	0.002	0.0239344
XLOC_012698	MSN	4:125963-166246	22.8032	58.7966	1.36649	3.53746	5e-05	0.00167761
XLOC_004989	MSRB1	14:6111271-6113607	2.55396	8.6054	1.7525	2.14102	0.00605	0.049868
XLOC_003812	MST1	12:2479298-2483490	4.55342	15.382	1.75622	2.45286	0.00125	0.0170693
XLOC_011400	MTHFD1L	3:47933231-48073714	0.261501	1.04977	2.00518	2.16047	0.00445	0.0407997
XLOC_019526	MTMR12	Z:9567251-9601423	0.900125	2.16494	1.26613	2.09282	0.00445	0.0407997
XLOC_012221	MTO1	3:80928847-80936589	90.2205	45.7314	-0.980272	-2.55015	0.00015	0.00387872
XLOC_012002	MTR	3:36889691-36933337	0.803743	2.29894	1.51616	2.37254	0.00145	0.0191547
XLOC_008283	MTSS1	2:138075134-138193560	3.13543	10.0008	1.67338	3.13777	5e-05	0.00167761
XLOC_017567	MUC4	9:14463389-14480101	2.1353	6.78046	1.66694	2.11961	0.00555	0.046986
XLOC_000765	Mx	1:108275572-108311113	7.39686	44.7196	2.59592	5.0165	5e-05	0.00167761
XLOC_013230	MXD4	4:82408208-82447743	12.5382	26.6385	1.08718	2.28262	0.0019	0.0231686
XLOC_008153	MYBL1	2:114842425-114865431	6.5289	2.33682	-1.48229	-2.63236	0.00045	0.00856017
XLOC_006149	MYCBPAP	18:10598513-10611290	57.5131	20.2216	-1.50799	-3.56711	5e-05	0.00167761
XLOC_006843	MYD88	2:4800976-4813676	4.95018	12.4512	1.33073	2.84959	0.0002	0.00485055
XLOC_000365	MYH9	1:51592948-51666895	69.9347	154.802	1.14634	2.64667	0.00015	0.00387872
XLOC_008082	MYL12A	2:100543630-100550803	64.9361	125.45	0.950023	2.29752	0.00125	0.0170693
XLOC_016376	MYLK	7:26674679-26859021	2.78466	9.54148	1.77671	3.97054	5e-05	0.00167761
XLOC_017628	MYNN	9:19420352-19427241	71.8174	37.2372	-0.947588	-2.42536	0.00055	0.00986213
XLOC_015957	MYO1B	7:7493340-7600060	1.17043	2.56181	1.13012	2.02856	0.00595	0.0492293
XLOC_010958	MYO1F	28:1729377-1791963	15.2131	42.1896	1.47157	3.32564	5e-05	0.00167761
XLOC_002910	MYO5A	10:8240546-8334024	0.547234	2.06347	1.91484	3.27157	5e-05	0.00167761
XLOC_012217	MYO6	3:79857033-79956598	0.188299	1.80236	3.25879	3.58974	0.00035	0.00714235
XLOC_015401	MYOF	6:19976432-20045126	0.782117	2.18334	1.48108	2.46866	0.00085	0.0134743
XLOC_016166	NAB1	7:39075-62521	1.28736	3.51672	1.44981	2.3559	0.0024	0.0270352
XLOC_015958	NABP1	7:7640327-7655519	0.72171	2.32443	1.68738	2.1027	0.00335	0.0338029
XLOC_003468	NAT,PNAT10,PNAT3	11:15246883-15262551	5.63389	13.4276	1.253	2.09507	0.00535	0.0460774
XLOC_006825	NBEAL2	2:3841474-3865148	14.1589	38.9694	1.46063	3.57691	5e-05	0.00167761
XLOC_008200	NBN	2:124129056-124170697	5.87943	15.7608	1.42259	2.24939	0.0009	0.0140431
XLOC_006589	NCF1	19:2637326-2644145	3.03735	14.4746	2.25264	3.16552	0.00015	0.00387872
XLOC_000900	NCK2	1:134633926-134718208	7.60667	16.9014	1.15181	2.13762	0.0038	0.0365241
XLOC_015913	NCKAP1	7:2208752-2273281	5.02287	1.90834	-1.39619	-2.5094	0.0008	0.0129062
XLOC_012124	NCOA7	3:59221281-59291522	8.93552	20.4704	1.19592	2.70699	0.0001	0.00282636
XLOC_005194	NCOR2	15:4584504-4720940	1.38628	3.46588	1.322	2.34385	0.00225	0.0258514
XLOC_011180	NCX1	3:15666218-15743112	3.51661	9.51833	1.43653	2.20448	0.0015	0.0196491
XLOC_014351	ncx3	5:26903884-26985074	0.282327	1.88349	2.73797	2.93869	0.00125	0.0170693
XLOC_008298	NDRG1	2:141549216-141589409	27.5637	11.9776	-1.20243	-2.79434	0.00015	0.00387872
XLOC_002900	NEDD4	10:7266818-7317793	2.31785	5.88058	1.34317	2.60556	0.0005	0.00920707
XLOC_016801	NEK7	8:2165460-2255373	0.503263	2.22978	2.14752	2.09159	0.00205	0.0242935
XLOC_011904	NENF	3:21266781-21271184	44.0135	21.8226	-1.01212	-2.43266	0.0005	0.00920707
XLOC_008808	NFATC2	20:13524672-13604536	1.69477	4.6854	1.46708	2.5457	0.00035	0.00714235
XLOC_011275	NFKBIE	3:29611506-29620292	9.61599	22.5734	1.23112	2.15395	0.0032	0.0328962
XLOC_010289	NFYA	26:4660563-4674975	61.8575	32.1686	-0.943294	-2.50705	0.0001	0.00282636
XLOC_010582	NKIRAS2	27:4758781-4760713	158.938	87.1482	-0.866925	-2.13787	0.0023	0.026124
XLOC_015398	NOC3L	6:19645448-19808707	15.4505	8.45224	-0.870252	-1.95016	0.0059	0.0489266
XLOC_007029	NOD1	2:41819526-41845079	0.708733	2.05632	1.53675	2.24645	0.0031	0.0321706
XLOC_009074	NOL9	21:582837-586551	234.876	139.193	-0.754808	-1.99547	0.0057	0.0478485
XLOC_015361	NOLC1	6:16318281-16329867	28.8315	16.4914	-0.805928	-2.07849	0.00295	0.0312363
XLOC_016540	NOTCH2	8:4145753-4225716	3.35602	10.4406	1.63738	3.58995	5e-05	0.00167761
XLOC_014914	NOXRED1	5:38491458-38495653	11.0316	3.71372	-1.57071	-2.27943	0.00285	0.0305621
XLOC_014420	NPC2	5:37207825-37210000	16.0158	43.7936	1.45122	2.78045	0.00025	0.00564979
XLOC_004467	NPM1	13:2641018-2651587	33.0817	88.2731	1.41594	3.13625	5e-05	0.00167761
XLOC_019296	NREP	Z:46261686-46283078	1.69179	6.38965	1.91719	2.80652	0.00045	0.00856017
XLOC_012873	NRK	4:17161167-17258910	8.32916	20.7333	1.31571	3.33058	5e-05	0.00167761
XLOC_006880	NRP1	2:13815855-13925022	5.03475	15.0301	1.57786	3.52648	5e-05	0.00167761
XLOC_016254	NRP2	7:12163854-12243544	9.94249	24.2136	1.28414	2.65485	0.00055	0.00986213
XLOC_017477	NRROS	9:4185848-4196380	38.2834	14.5741	-1.39331	-2.83439	0.0001	0.00282636
XLOC_000387	NT5DC3	1:54903934-54926088	1.27967	4.07312	1.67036	2.81286	0.0003	0.00649782
XLOC_004736	NT5M	14:4750577-4757292	2.63266	7.67001	1.54271	1.97985	0.00295	0.0312363
XLOC_000377	NUAK1	1:53895785-53943634	5.54994	14.3059	1.36607	3.1163	5e-05	0.00167761
XLOC_014341	NUMB	5:25492779-25585952	7.36992	23.7631	1.689	3.57422	5e-05	0.00167761
XLOC_012066	NUP43	3:47489108-47498146	10.067	3.19319	-1.65656	-2.6647	0.00045	0.00856017
XLOC_001187	NUP98	1:193867699-193906136	483.716	226.46	-1.09491	-1.9747	0.006	0.049568
XLOC_004034	OAS*A	12:3221939-3228489	570.322	2276.7	1.99709	2.93856	0.0007	0.0117794
XLOC_001545	OCC-1	1:54142066-54158684	2.66816	8.16593	1.61377	2.36194	0.0022	0.0253568
XLOC_009890	OPCML	24:2108859-2364946	0.933803	5.29046	2.5022	2.37568	0.00115	0.0161888
XLOC_000059	OPTN	1:6559296-6578617	29.2304	16.0773	-0.86245	-2.08694	0.00335	0.0338029
XLOC_005510	OSBP2	15:10698914-10762511	57.6726	34.3083	-0.749329	-1.96952	0.00575	0.0480837
XLOC_013561	OSTC	4:37153758-37157890	341.983	170.759	-1.00197	-2.66124	0.00015	0.00387872
XLOC_007622	OTUD1	2:17237192-17240043	2120.15	849.559	-1.31938	-2.61741	0.00055	0.00986213
XLOC_019557	OXCT1	Z:13035169-13121719	1.39435	4.32735	1.63389	2.3693	0.00065	0.0110916
XLOC_005212	P2RX7	15:5368867-5424559	8.44837	21.1894	1.3266	2.86865	5e-05	0.00167761
XLOC_006418	P2X1	19:3315360-3323112	6.26565	17.9017	1.51456	2.5435	0.00085	0.0134743
XLOC_014303	PACSIN3	5:22468625-22488574	1.78604	5.5803	1.64358	2.25821	0.0023	0.026124
XLOC_019755	PAM	Z:49867166-49996188	0.344286	1.37688	1.99973	2.38179	0.0016	0.0205168
XLOC_009871	PANX3,PUS3,RPUSD4	24:301427-315623	59.8578	24.4722	-1.29039	-2.35452	0.0011	0.0156868
XLOC_005709	PAPPA	17:3040535-3209971	1.12006	0.0561446	-4.31828	-2.64899	0.0035	0.0347396
XLOC_012984	PAPSS1	4:37490648-37526579	1.55808	5.14512	1.72344	2.68445	0.0009	0.0140431
XLOC_003238	PAQR5	10:18806092-18828433	2.13156	8.57813	2.00876	2.78042	0.00165	0.0209613
XLOC_017457	PARL	9:2168894-2181449	49.6245	26.7194	-0.893163	-2.18529	0.00175	0.0218013
XLOC_003059	PATL2	10:821409-827581	28.7738	59.8578	1.05678	2.26872	0.0019	0.0231686
XLOC_001290	PBEF1	1:14035050-14064265	6.28212	16.519	1.3948	2.40199	0.00105	0.0152928
XLOC_005823	PBX3	17:9727857-9824954	3.79473	1.33675	-1.50527	-2.62772	0.00065	0.0110916
XLOC_004268	PCDH12	13:1740782-1760560	0.323242	1.43732	2.15269	2.19	0.0053	0.045791
XLOC_004263	PCDHGC3	13:1214494-1248713	8.31968	19.7796	1.24941	2.42178	0.0012	0.0167418
XLOC_019762	PCGF3	Z:52433906-52489735	1.06078	3.39288	1.67738	3.05891	5e-05	0.00167761
XLOC_013708	PCM1	4:62415271-62454946	21.493	11.6614	-0.882127	-2.29381	0.00115	0.0161888
XLOC_015021	PCNXL4	5:54496325-54507719	0.389406	1.7339	2.15467	2.73334	0.00115	0.0161888
XLOC_017300	PCYT1A	9:14378145-14396026	46.6021	23.621	-0.980325	-2.03394	0.00475	0.0422059
XLOC_000879	PDCL3	1:132518629-132524289	2.26594	10.3845	2.19625	3.02757	0.00025	0.00564979
XLOC_016766	PDE4B	8:27415315-27426443	4.47693	12.5069	1.48214	2.55886	0.0011	0.0156868
XLOC_019586	PDE4D	Z:18108613-18367923	4.27299	14.4697	1.75971	3.95944	5e-05	0.00167761
XLOC_015356	PDLIM1,SORBS1	6:15834831-16037097	33.3663	84.5865	1.34204	2.52102	0.00055	0.00986213
XLOC_007424	PDP1	2:125683073-125690722	24.5141	11.7144	-1.06533	-2.64599	0.0002	0.00485055
XLOC_002172	PDS5B	1:173652561-173752610	0.68504	1.91678	1.48442	2.25287	0.0029	0.0308562
XLOC_000776	PDXK	1:109396278-109443767	1.49842	5.38169	1.84462	1.89045	0.0009	0.0140431
XLOC_010090	PEAR1	25:404203-413641	5.27051	14.2387	1.43381	2.41548	0.00185	0.0226853
XLOC_004967	PEMT	14:4785564-4823676	2.79344	8.00185	1.51829	2.22334	0.0032	0.0328962
XLOC_003641	PEPD	11:9804381-9925979	4.05062	12.3043	1.60294	2.73451	0.00035	0.00714235
XLOC_004257	PFDN1	13:904160-957649	2.81627	7.98452	1.50342	2.22866	0.00365	0.0354877
XLOC_003981	PFKFB4	12:1353316-1396127	2.34696	6.86092	1.54761	2.28909	0.00215	0.0250178
XLOC_006874	PFKP	2:11354171-11421506	2.79875	8.54044	1.60953	2.25448	0.0051	0.0445202
XLOC_009130	PGD	21:3719438-3729173	10.5536	27.7398	1.39423	2.80481	0.00015	0.00387872
XLOC_016754	PGM1	8:26764667-26783622	2.82291	7.5108	1.41178	2.20823	0.0018	0.0222972
XLOC_013762	PGM2	4:69406901-69426500	1.06191	3.38122	1.67088	2.22517	0.0028	0.0302334
XLOC_011015	PGPEP1	28:3719086-3726317	0.556339	2.49551	2.1653	2.28682	0.0044	0.0405794
XLOC_013458	PGRMC1	4:16569550-16575007	3.84036	9.63415	1.32692	2.46014	0.001	0.0148614
XLOC_012088	PHACTR2	3:51595524-51718057	0.543365	2.7579	2.34358	2.91476	0.0001	0.00282636
XLOC_017375	PHC3	9:19302294-19342881	4.30165	1.36638	-1.65453	-3.01366	5e-05	0.00167761
XLOC_001010	PHF11	1:168526884-168563180	22.4235	52.0328	1.21441	2.12763	0.0035	0.0347396
XLOC_014312	PHF21A	5:23071171-23197443	4.0401	10.0258	1.31125	2.60097	0.0005	0.00920707
XLOC_012731	PHKA1	4:1841582-1858145	54.1229	29.396	-0.880622	-2.26107	0.0011	0.0156868
XLOC_000825	PHKA2	1:119835434-119875074	0.883714	2.61272	1.5639	2.30312	0.0027	0.0296215
XLOC_001272	PHTF2	1:12251101-12314146	2.46773	5.76364	1.2238	2.26839	0.003	0.0314914
XLOC_013774	PI4K2B	4:73121982-73139058	1.73619	4.18966	1.27091	2.14603	0.003	0.0314914
XLOC_019764	PIGG	Z:53044647-53164864	0.74076	2.03135	1.45536	2.08503	0.0048	0.0424777
XLOC_017499	PIK3CB	9:5091987-5175814	0.905625	3.48182	1.94286	3.27451	5e-05	0.00167761
XLOC_009125	PIK3CD	21:3470172-3492933	10.6891	28.9109	1.43547	3.70616	5e-05	0.00167761
XLOC_000093	PIK3CG	1:14208559-14243260	2.9622	6.39672	1.11066	2.1611	0.00285	0.0305621
XLOC_005291	PIK3IP1	15:9045928-9052604	16.166	38.5444	1.25355	2.74724	0.00015	0.00387872
XLOC_019167	PIK3R1	Z:21459439-21519234	1.44472	3.04416	1.07525	2.04253	0.00445	0.0407997
XLOC_003068	PKM	10:1071515-1106648	25.2247	52.6334	1.06114	2.42896	0.00095	0.0145127
XLOC_016891	PLA2G4A	8:9702857-9781652	1.28692	3.7914	1.55881	2.80622	0.0002	0.00485055
XLOC_012379	PLA2G7	3:109447789-109471059	5.03802	10.1766	1.01432	2.22206	0.0027	0.0296215
XLOC_011849	PLCB1	3:13541648-13916855	1.49791	4.53685	1.59874	2.64275	0.0005	0.00920707
XLOC_011848	PLCB4	3:13302872-13499024	1.05836	3.19391	1.5935	2.821	0.0002	0.00485055
XLOC_003466	PLCG2	11:15138430-15195497	3.53802	11.4048	1.68863	4.00767	5e-05	0.00167761
XLOC_007007	PLCL2	2:35030728-35123351	1.69904	3.82934	1.17238	2.02273	0.00545	0.0464631
XLOC_001987	PLCXD1	1:129423860-129442130	0.993211	3.84184	1.95163	2.77881	0.00055	0.00986213
XLOC_017369	PLD1	9:18987371-19027508	0.817833	2.49107	1.60689	2.58734	0.0008	0.0129062
XLOC_002931	PLDN	10:10195373-10202649	33.8262	8.61195	-1.97373	-4.43673	5e-05	0.00167761
XLOC_010345	PLEKHA6	26:1676674-1721202	2.76665	0.773342	-1.83896	-2.57655	0.00155	0.0201114
XLOC_007431	PLEKHF2	2:126225095-126241951	31.1728	15.1958	-1.03662	-2.37038	0.0011	0.0156868
XLOC_017534	PLOD2	9:10968805-11018998	0.303388	1.12697	1.89322	2.13836	0.0046	0.0416858
XLOC_012766	PLS3	4:2928776-2973294	6.00221	21.2325	1.82271	3.9509	5e-05	0.00167761
XLOC_001322	PLXNB2	1:20269664-20520570	0.824241	2.28604	1.47171	2.57753	0.00085	0.0134743
XLOC_000238	PLXNC1	1:44935657-45024447	3.71026	12.0924	1.70451	3.98422	5e-05	0.00167761
XLOC_004163	PLXND1	12:19509183-19575743	1.22144	4.58249	1.90755	3.39978	5e-05	0.00167761
XLOC_010361	PM20D1,SLC41A1	26:2226494-2261807	58.5323	32.6263	-0.843198	-2.18643	0.0014	0.0186519
XLOC_006024	PMP22	18:2287598-2301603	20.5411	55.4071	1.43156	3.29802	5e-05	0.00167761
XLOC_000035	PODXL	1:2987359-3028405	2.79756	10.6271	1.9255	3.91111	5e-05	0.00167761
XLOC_001812	POGLUT1	1:91656159-91671866	10.3379	4.14089	-1.31994	-2.33221	0.00165	0.0209613
XLOC_003077	PPCDC,SCAMP5	10:1854645-1884501	53.8464	28.394	-0.923262	-2.02762	0.0033	0.0334217
XLOC_008918	PPDPF	20:9368434-9370742	58.7321	163.95	1.48103	2.92101	0.00035	0.00714235
XLOC_000493	PPFIBP1	1:68342153-68442015	1.01634	4.24055	2.06087	3.61624	5e-05	0.00167761
XLOC_009421	PPIA	22:4060870-4061873	96.0255	197.777	1.04239	2.2554	0.0021	0.0247519
XLOC_012064	PPIL4	3:47394889-47423436	12.5102	5.30693	-1.23715	-2.42286	0.00115	0.0161888
XLOC_006508	PPM1E	19:7107094-7166365	9.65553	25.1199	1.3794	2.364	0.00125	0.0170693
XLOC_001377	PPM1H	1:33041024-33176235	1.94499	4.6392	1.25411	1.77447	0.00455	0.0414387
XLOC_011397	PPP1R14C	3:47607281-47658949	1.28881	4.67364	1.85851	2.33086	0.00235	0.026609
XLOC_010347	PPP1R15B	26:1722725-1731836	148.385	84.1151	-0.818913	-1.93527	0.00545	0.0464631
XLOC_005787	PPP1R26	17:7708323-7716206	1.86897	4.02199	1.10566	2.11573	0.0036	0.0352839
XLOC_013622	PPP1R3B	4:48960038-48966650	1.95353	5.03024	1.36454	2.43632	0.00135	0.018096
XLOC_015677	PPP1R3C	6:19415019-19419539	4.53185	13.6568	1.59144	3.04375	5e-05	0.00167761
XLOC_013696	PPP3CA	4:59910287-60049717	2.84117	7.80404	1.45774	2.79433	0.00015	0.00387872
XLOC_002251	PRCP	1:188218693-188248550	6.99166	20.332	1.54004	2.77786	0.0002	0.00485055
XLOC_014293	PRDM11	5:21567214-21611804	5.96316	18.1367	1.60476	3.4549	5e-05	0.00167761
XLOC_008893	PREX1	20:6529945-6683445	2.73666	7.13641	1.38278	2.88179	0.0001	0.00282636
XLOC_016950	PRKACB	8:15584074-15620943	7.22267	13.3326	0.884349	2.18767	0.0028	0.0302334
XLOC_004928	PRKAR1B	14:2033022-2119522	20.7182	8.94089	-1.2124	-2.12086	0.003	0.0314914
XLOC_004779	PRKCB	14:6644038-6722661	10.1805	23.3104	1.19516	2.15987	0.00195	0.0234902
XLOC_003801	PRKCD	12:1289410-1352568	2.18369	5.74307	1.39505	2.30546	0.00155	0.0201114
XLOC_017622	PRKCI	9:19277907-19300841	12.8951	6.0833	-1.0839	-2.04681	0.00395	0.037537
XLOC_001251	PRKCQ	1:3559594-3614204	4.45932	9.22924	1.04939	2.15185	0.00215	0.0250178
XLOC_014860	PRKD1	5:33101815-33216618	5.59812	21.4831	1.94019	4.22618	5e-05	0.00167761
XLOC_009430	PRNP	22:430794-436450	6.85348	21.8101	1.67008	2.94158	0.00015	0.00387872
XLOC_002881	Protein	10:4583466-4605541	21.3334	64.5886	1.59817	3.6564	5e-05	0.00167761
XLOC_004748	PRPSAP2	14:5112712-5127320	5.78078	16.5943	1.52135	2.34453	0.0012	0.0167418
XLOC_019776	PSD3	Z:54399163-54519945	0.836021	2.1503	1.36292	2.28849	0.0016	0.0205168
XLOC_006094	PSMD12	18:7416316-7424341	3.8	0.505003	-2.91163	-3.25791	0.00025	0.00564979
XLOC_005949	PSMD5	17:8270067-8278961	112.998	59.9453	-0.914576	-2.34859	0.0011	0.0156868
XLOC_008937	PSMF1	20:10210993-10216881	167.376	98.286	-0.768035	-1.97819	0.0056	0.0472265
XLOC_019049	PSTPIP2	Z:2160138-2176167	5.57545	16.6138	1.57522	3.10179	5e-05	0.00167761
XLOC_005807	PTGS1	17:8762632-8770770	13.1182	31.1399	1.2472	2.5707	0.00065	0.0110916
XLOC_011695	PTK2B	3:104676809-104704881	2.34778	5.98764	1.35069	2.36	0.00105	0.0152928
XLOC_001274	PTPN12	1:12381896-12452232	2.67209	6.65489	1.31645	2.52775	0.00075	0.0124295
XLOC_010396	PTPN22	26:3688271-3701661	2.47859	5.9146	1.25476	2.10471	0.00435	0.0402881
XLOC_000569	PTPN6	1:76818595-76828141	14.1136	43.3562	1.61915	3.79679	5e-05	0.00167761
XLOC_016800	PTPRC	8:2018313-2076862	23.8139	68.6595	1.52766	3.80545	5e-05	0.00167761
XLOC_014205	PTPRJ	5:12194283-12267404	6.78454	16.2262	1.25801	2.92434	5e-05	0.00167761
XLOC_008076	PTPRM	2:98808839-99165348	0.345225	1.07516	1.63894	2.43812	0.00135	0.018096
XLOC_015921	PURH	7:4312645-4330369	9.46209	19.5528	1.04714	2.03983	0.0042	0.0391642
XLOC_005303	PXN	15:9404873-9436706	2.82804	7.9643	1.49375	1.99213	0.0046	0.0416858
XLOC_015062	PYGL	5:57852187-57865697	3.01326	7.67349	1.34856	2.56489	0.00045	0.00856017
XLOC_012972	PYURF	4:34474683-34493409	60.5211	130.753	1.11133	2.3826	0.00045	0.00856017
XLOC_013192	QDPR	4:75574424-75583489	2.77114	9.83526	1.82748	2.66058	0.0011	0.0156868
XLOC_005793	QSOX2	17:8020490-8042853	6.05096	2.3098	-1.38939	-2.46215	0.0004	0.00798394
XLOC_015765	RAB11FIP2	6:29003776-29047647	0.87777	3.2138	1.87237	2.56356	0.0008	0.0129062
XLOC_008075	RAB12	2:98752516-98777356	0.428462	1.6101	1.90991	2.32095	0.0033	0.0334217
XLOC_011388	RAB32	3:46154324-46177579	2.06325	7.00907	1.76431	2.67572	0.0003	0.00649782
XLOC_004881	RAB40C	14:13530713-13555834	54.4644	31.9141	-0.771119	-1.97936	0.0049	0.0431879
XLOC_000352	RAC2	1:51257449-51266551	85.8832	209.304	1.28515	3.13819	5e-05	0.00167761
XLOC_019103	RAI14	Z:10312734-10405674	1.10721	3.02446	1.44975	2.58017	0.00065	0.0110916
XLOC_011096	RALGAPA2	3:3636163-3752406	17.2328	9.92111	-0.796581	-1.99983	0.00465	0.0418615
XLOC_003552	RANBP10	11:784792-842281	13.616	23.5409	0.789872	1.97989	0.00555	0.046986
XLOC_000190	RAP1B	1:35173229-35206537	17.9661	46.871	1.38342	3.66411	5e-05	0.00167761
XLOC_013113	RAP1GDS1	4:59298203-59387366	3.51143	7.91761	1.17301	2.01106	0.0057	0.0478485
XLOC_012904	RAPGEF2	4:21509901-21683609	6.95263	23.8662	1.77934	4.48396	5e-05	0.00167761
XLOC_007015	RARB	2:38105960-38419577	3.69712	0.896334	-2.0443	-2.99103	0.0003	0.00649782
XLOC_000913	RASA3	1:136345700-136478234	11.8306	33.5221	1.50259	3.83848	5e-05	0.00167761
XLOC_016872	RASAL2	8:6426922-6533346	0.893477	2.55173	1.51397	2.67909	0.00035	0.00714235
XLOC_015268	RASGEF1A	6:4196804-4240235	0.567385	2.15819	1.92742	2.52734	0.001	0.0148614
XLOC_004383	RASGEF1C	13:13369101-13440953	3.35912	8.69993	1.37292	3.12907	5e-05	0.00167761
XLOC_014375	RASGRP1	5:29936642-29978140	1.17755	3.6172	1.61909	2.76849	0.00015	0.00387872
XLOC_009373	RASSF2	22:413641-425924	12.724	38.9593	1.61442	3.57693	5e-05	0.00167761
XLOC_010234	RASSF5	26:2438014-2458197	4.77419	13.7245	1.52343	2.60007	0.00065	0.0110916
XLOC_016760	RAVER2	8:27069632-27101888	1.0533	5.89329	2.48416	3.60027	0.0001	0.00282636
XLOC_003053	RBPMS2	10:598369-620033	14.2635	43.1505	1.59705	2.54622	0.0005	0.00920707
XLOC_001870	RCAN1	1:105290266-105299475	0.554736	2.4253	2.12829	2.41585	0.001	0.0148614
XLOC_009064	RCC2	21:122144-128768	6.56133	19.694	1.58569	2.5669	0.00025	0.00564979
XLOC_001805	RCSD1	1:90911604-90946807	9.94454	31.8778	1.68058	3.9722	5e-05	0.00167761
XLOC_001949	REPS2	1:120680044-120774095	0.981559	3.15399	1.68403	2.70472	0.00075	0.0124295
XLOC_009244	RERE	21:3033462-3198637	1.12821	2.90758	1.36578	2.22536	0.00275	0.0299895
XLOC_007762	RFTN1	2:34829470-34925256	1.37118	3.87559	1.499	2.45496	0.00115	0.0161888
XLOC_019757	RGMB	Z:51157425-51174131	12.814	4.85324	-1.40069	-2.00784	0.00405	0.0382547
XLOC_004318	RGS14	13:9441049-9446948	11.9267	31.2745	1.39079	2.72475	0.00015	0.00387872
XLOC_016813	RGS18	8:3638244-3646820	51.6559	166.101	1.68505	4.44458	5e-05	0.00167761
XLOC_008724	RGS19	20:9689721-9696011	15.8882	40.0993	1.33562	2.09318	0.00415	0.0389637
XLOC_003429	RGS9BP	11:9386093-9390346	52.516	20.9541	-1.32552	-3.47956	5e-05	0.00167761
XLOC_009526	RHD	23:2341206-2349134	71.3783	141.749	0.989786	2.57941	0.00035	0.00714235
XLOC_005403	RHOF	15:5597596-5620332	4.32525	10.9088	1.33463	2.47142	0.00045	0.00856017
XLOC_016151	RIF1	7:34645076-34790024	1.75379	3.91848	1.15982	2.11588	0.0045	0.0411547
XLOC_011100	RIN2	3:4049967-4113542	1.11601	3.21634	1.52707	2.75434	0.0005	0.00920707
XLOC_014464	RIN3	5:44010381-44067555	2.8606	7.70828	1.43009	2.73513	0.0003	0.00649782
XLOC_012204	RIPPLY2	3:76997776-76999819	0	2.51385	inf	#NAME?	0.00195	0.0234902
XLOC_019263	RMI1	Z:39954654-39958510	6.65826	3.05471	-1.12411	-2.06557	0.00465	0.0418615
XLOC_011361	RNASET2	3:41809998-41832675	4.41153	19.8391	2.169	4.00446	5e-05	0.00167761
XLOC_010598	RND2	27:5126611-5147389	0.453243	1.4569	1.68455	1.74065	0.0059	0.0489266
XLOC_004370	RNF130	13:12716333-12748476	27.2569	56.8766	1.06121	2.37676	0.001	0.0148614
XLOC_011636	RNF144A	3:94613863-94661730	1.93757	8.50243	2.13363	3.9544	5e-05	0.00167761
XLOC_008228	RNF19A	2:128215018-128259405	1.572	4.73835	1.59178	2.58237	0.0004	0.00798394
XLOC_012126	RNF217	3:59596991-59662599	28.1709	8.33896	-1.75627	-1.9076	0.0042	0.0391642
XLOC_000964	RNF219	1:152707237-152734629	0.277493	1.0414	1.908	2.26944	0.0036	0.0352839
XLOC_017266	RNF7	9:9743478-9749897	67.4116	37.812	-0.834154	-2.17581	0.0023	0.026124
XLOC_005530	RNFT2	15:11406348-11433915	0.552296	2.43562	2.14078	2.2849	0.0037	0.0358782
XLOC_014236	RNH1	5:15480040-15488239	4.66801	11.369	1.28422	2.19776	0.0023	0.026124
XLOC_012283	ROCK2	3:96741556-96802174	1.88483	3.83938	1.02644	2.15763	0.0026	0.0288426
XLOC_010161	RORC,TDRKH	25:2148057-2157605	15.5543	6.53816	-1.25036	-2.03432	0.00555	0.046986
XLOC_001991	RP2	1:129557912-129576011	2.50839	7.38548	1.55793	2.88598	0.0002	0.00485055
XLOC_014188	RPL27A	5:9173635-9176702	172.383	391.668	1.18401	2.84204	5e-05	0.00167761
XLOC_000881	RPL31	1:132725766-132781402	366.346	651.544	0.830656	2.09929	0.00345	0.0344937
XLOC_008134	RPS20	2:110901397-110905038	123.709	293.554	1.24667	2.19033	0.00155	0.0201114
XLOC_009603	RPS6KA1	23:114056-143603	9.56776	20.7477	1.1167	2.19873	0.0022	0.0253568
XLOC_012800	RPS6KA6	4:8966449-9007580	21.4251	11.7942	-0.861224	-2.25062	0.00175	0.0218013
XLOC_014680	RRAS2	5:9768004-9802730	7.76099	16.1491	1.05714	2.17492	0.0034	0.0341185
XLOC_011635	RSAD2	3:94587024-94597411	131.267	498.19	1.9242	2.26323	0.0038	0.0365241
XLOC_015581	RSFR	6:8804969-8806179	38.6266	120.826	1.64527	3.14812	5e-05	0.00167761
XLOC_006910	RSU1	2:19881821-19979246	43.1368	109.427	1.34298	2.10184	0.003	0.0314914
XLOC_004150	RYBP	12:16380860-16415135	1.21	3.4324	1.50421	2.32548	0.0025	0.0278746
XLOC_001073	SACS	1:176842565-176900914	0.64823	1.78548	1.46174	2.96028	0.0003	0.00649782
XLOC_008828	SAMHD1	20:597386-624064	1.45542	3.66581	1.33269	2.2244	0.00315	0.0325659
XLOC_001829	SAMSN1	1:97445215-97480968	2.59134	7.20517	1.47533	2.56156	0.00045	0.00856017
XLOC_013306	SASH3	4:1612543-1616830	9.82088	24.4327	1.31489	2.37358	0.0014	0.0186519
XLOC_007765	SATB1	2:35683543-35774433	1.29188	4.37153	1.75866	2.82732	0.00025	0.00564979
XLOC_006633	SCARF1	19:5331520-5336776	21.2434	9.43906	-1.1703	-2.28109	0.00175	0.0218013
XLOC_006957	SCIN	2:26871384-26920922	6.85517	13.3414	0.960647	2.16461	0.0025	0.0278746
XLOC_006078	SCPEP1	18:6267874-6278615	4.69737	15.0692	1.68168	3.2325	5e-05	0.00167761
XLOC_000635	scyc1	1:83400069-83404445	0.980554	7.35283	2.90663	3.3192	0.00065	0.0110916
XLOC_016551	SCYL3	8:5042660-5055750	22.2651	11.8986	-0.903987	-2.0394	0.00475	0.0422059
XLOC_007360	SDCBP	2:111749346-111804172	11.9462	38.0407	1.67099	2.99926	5e-05	0.00167761
XLOC_004873	SEC14L5	14:13325231-13371877	6.5897	20.0296	1.60385	2.17918	0.00445	0.0407997
XLOC_011515	SEC63	3:66977953-67033488	1.2881	3.71508	1.52815	2.59004	0.0006	0.0104837
XLOC_013181	SEL1L3	4:72995750-73024332	3.28722	10.4336	1.6663	3.63215	5e-05	0.00167761
XLOC_016552	SELE	8:5096911-5104219	17.674	46.2197	1.38688	3.25157	5e-05	0.00167761
XLOC_016373	SEMA5B	7:26047096-26300204	5.56734	14.8299	1.41345	2.85587	5e-05	0.00167761
XLOC_007944	SERPINB10	2:67745614-67751998	39.8592	196.136	2.29887	5.6	5e-05	0.00167761
XLOC_007948	SERPINB12	2:67802217-67834681	10.0885	31.606	1.64749	3.60397	5e-05	0.00167761
XLOC_007945	SERPINB2	2:67753129-67763712	6.3356	13.4478	1.08581	2.40234	0.0015	0.0196491
XLOC_014741	SERPING1	5:16302053-16310704	31.075	80.7783	1.37821	2.53196	0.0002	0.00485055
XLOC_001116	SESN3	1:184678575-184694997	0.715015	2.64145	1.88529	2.32039	0.00065	0.0110916
XLOC_013505	SETD7	4:28803282-28817428	0.778039	2.92277	1.90942	2.76051	0.0005	0.00920707
XLOC_013474	SFRP2	4:19535914-19539673	0.406824	3.27123	3.00736	2.61019	0.0056	0.0472265
XLOC_001773	SFT2D2	1:83506811-83517534	7.93413	2.73257	-1.53781	-2.33474	0.00195	0.0234902
XLOC_004315	SFXN1	13:9368382-9397065	3.2262	10.8781	1.75351	2.57776	0.00075	0.0124295
XLOC_004538	SGCD	13:10836177-11150740	0.676938	2.0824	1.62115	2.61768	0.0005	0.00920707
XLOC_015331	SGPL1	6:11114346-11184726	1.81613	5.32253	1.55124	2.7738	0.0002	0.00485055
XLOC_001793	SH2D1B	1:86980540-87026289	0.617147	2.78138	2.17212	1.68732	0.0041	0.0386269
XLOC_013390	SH3BGRL	4:9323008-9353879	20.6445	64.0435	1.63329	4.26978	5e-05	0.00167761
XLOC_000822	SH3KBP1	1:119398187-119620441	2.77158	7.60112	1.45551	2.65377	0.0005	0.00920707
XLOC_010984	SHC2	28:2579674-2585543	0.474359	2.02505	2.09391	2.05805	0.0042	0.0391642
XLOC_004037	SHISA5	12:3237547-3254543	20.6552	57.2155	1.4699	2.82673	0.00015	0.00387872
XLOC_001973	SHROOM2	1:124420460-124544060	2.79919	7.32802	1.38841	3.13026	5e-05	0.00167761
XLOC_001897	SIK1	1:109234441-109247196	2.03717	5.28105	1.37426	2.43376	0.0012	0.0167418
XLOC_014824	SIPA1L1	5:26239331-26431143	0.325306	1.1605	1.83488	2.60354	0.001	0.0148614
XLOC_015570	SIRT1	6:6071358-6096385	106.055	60.1643	-0.817829	-2.05899	0.0042	0.0391642
XLOC_008297	SLA	2:141333053-141469306	8.29802	24.4206	1.55726	3.39788	5e-05	0.00167761
XLOC_013737	SLAIN2	4:66066499-66094892	58.9866	27.2632	-1.11343	-2.95354	5e-05	0.00167761
XLOC_008779	SLC12A5	20:10922029-10945795	0.441986	2.31269	2.3875	2.36643	0.0034	0.0341185
XLOC_008889	SLC13A3,TP53RK	20:5894333-5925556	20.9016	4.40047	-2.24788	-2.34415	0.00375	0.0362666
XLOC_010393	SLC16A1	26:3552667-3567752	21.4655	44.817	1.06202	2.64599	0.00035	0.00714235
XLOC_006225	SLC16A3	18:4838483-4845228	2.83766	9.10007	1.68117	2.74413	0.0003	0.00649782
XLOC_010920	SLC1A6	28:697344-724473	5.48976	19.7661	1.84822	3.08424	0.0001	0.00282636
XLOC_012959	SLC20A2	4:33615578-33672960	1.13619	3.95345	1.7989	2.2551	0.0038	0.0365241
XLOC_011006	SLC25A42	28:3407776-3425610	93.5358	45.1017	-1.05234	-2.34153	0.00095	0.0145127
XLOC_005936	SLC2A6	17:6936277-6940627	2.38073	7.64619	1.68334	2.20974	0.00275	0.0299895
XLOC_000029	SLC35B4	1:1291174-1306307	0.750273	2.73329	1.86515	2.33371	0.0015	0.0196491
XLOC_000192	SLC35E3	1:35234299-35240170	7.6586	20.182	1.39791	3.05353	5e-05	0.00167761
XLOC_000769	SLC37A1	1:108796600-108835614	0.324239	1.47029	2.18097	2.42102	0.0013	0.0176639
XLOC_001369	SLC38A1	1:30873262-30912105	1.51731	3.58346	1.23984	2.35866	0.00125	0.0170693
XLOC_006117	SLC38A10	18:9500083-9538193	3.01773	9.29065	1.62232	2.25256	0.00385	0.0368428
XLOC_001370	SLC38A2	1:30927997-30943871	21.907	47.0693	1.1034	2.85098	5e-05	0.00167761
XLOC_015959	SLC39A10	7:9056253-9174357	0.329188	1.23582	1.90848	2.06544	0.00405	0.0382547
XLOC_010862	SLC39A3	28:3153406-3158403	27.9809	13.0274	-1.1029	-2.17874	0.00175	0.0218013
XLOC_008016	SLC39A6	2:88560617-88579116	0.901373	2.92209	1.6968	2.88144	0.0002	0.00485055
XLOC_015909	SLC40A1	7:331672-346079	22.2013	81.7375	1.88035	3.99109	5e-05	0.00167761
XLOC_010358	SLC45A3	26:2164685-2189113	1.18786	3.63685	1.61433	2.44495	0.0016	0.0205168
XLOC_013878	SLC4A11	4:88382817-88476000	1.13433	3.14824	1.4727	2.32703	0.0028	0.0302334
XLOC_007780	SLC4A7	2:39018896-39102474	0.611418	2.17602	1.83146	2.81863	0.0001	0.00282636
XLOC_006671	SLC6A4	19:6198753-6220407	9.17915	22.4378	1.2895	2.69631	0.00025	0.00564979
XLOC_012760	SLC7A3	4:2408018-2413262	155.801	77.6324	-1.00498	-2.63456	0.00025	0.00564979
XLOC_006155	SLC9A3R1	18:10711116-10718410	39.0205	86.0887	1.14159	2.47521	0.00045	0.00856017
XLOC_004768	Slc9a3r2	14:6225595-6253593	18.1938	9.37048	-0.957248	-2.03295	0.00465	0.0418615
XLOC_004282	SLP76	13:3218331-3252557	9.36137	22.5658	1.26935	2.73669	0.0002	0.00485055
XLOC_003006	SMAD3	10:18282942-18347905	0.961934	2.94598	1.61474	2.47422	0.0006	0.0104837
XLOC_012856	SMARCA1	4:14274073-14306380	1.61696	4.49933	1.47642	2.23796	0.0028	0.0302334
XLOC_019832	SMC2	Z:66288452-66312320	0.33065	1.51016	2.19132	2.94512	0.0006	0.0104837
XLOC_006640	SMG6	19:5524383-5615220	44.9072	23.9657	-0.905972	-2.35419	0.00125	0.0170693
XLOC_012129	SMPDL3A	3:60658329-60671812	0.167995	2.26086	3.75038	3.73146	0.00125	0.0170693
XLOC_019450	SNCAIP	Z:80899955-80978633	2.22234	9.21183	2.05141	3.37231	5e-05	0.00167761
XLOC_008155	SNORD87	2:114979550-114983347	19.4409	6.37889	-1.60772	-2.22921	0.00365	0.0354877
XLOC_013571	SNX25	4:38707910-38771145	1.9944	5.14027	1.36589	2.23415	0.0029	0.0308562
XLOC_016868	SOAT1	8:6145934-6172666	0.576145	1.93613	1.74868	2.44023	0.00105	0.0152928
XLOC_006134	SOCS3	18:10116321-10118393	7.13214	21.217	1.57281	2.29131	0.0015	0.0196491
XLOC_008861	SOGA1	20:3021002-3045694	8.89049	27.8136	1.64546	3.33097	5e-05	0.00167761
XLOC_009902	SORL1	24:3484212-3516376	0.952333	3.47029	1.86552	3.06665	0.00015	0.00387872
XLOC_016025	SP3	7:16580206-16610757	61.495	33.9705	-0.856189	-2.29112	0.00095	0.0145127
XLOC_007443	SPAG1	2:128174913-128210128	0.276441	1.50065	2.44054	3.06338	0.0008	0.0129062
XLOC_004355	SPARC	13:12238314-12247238	0.171597	5.08715	4.88976	2.92698	0.0039	0.0372236
XLOC_006306	SPATA20	18:10578501-10590280	79.7046	40.3896	-0.980678	-2.53197	0.00035	0.00714235
XLOC_006485	SPECC1	19:6346041-6428455	1.27328	4.19642	1.7206	3.04804	0.00025	0.00564979
XLOC_014299	SPI1	5:22247549-22268506	11.2998	42.6942	1.91774	3.8633	5e-05	0.00167761
XLOC_013620	SPINK2	4:48706785-48712370	47.0429	167.664	1.83352	2.80381	0.00035	0.00714235
XLOC_006593	SPNS2,SPNS3	19:2939442-3131626	4.46618	10.5481	1.23987	1.81284	0.00565	0.0475382
XLOC_011769	SPTBN1	3:2625071-2715782	5.86324	17.8951	1.60979	4.01521	5e-05	0.00167761
XLOC_015316	SRGN	6:10403301-10408410	124.185	272.935	1.13606	2.66207	0.00025	0.00564979
XLOC_007653	SRI	2:20865682-20874376	8.23517	23.3537	1.50378	2.73769	0.0004	0.00798394
XLOC_009778	SRPR	24:395901-404137	136.232	81.1393	-0.747593	-1.98548	0.00525	0.0454667
XLOC_016267	SSFA2	7:13656873-13698410	13.1296	38.716	1.56011	3.98659	5e-05	0.00167761
XLOC_017404	SSR3	9:22347418-22381426	34.2125	19.9448	-0.778514	-2.0231	0.0038	0.0365241
XLOC_013838	ST3GAL5	4:84947951-84971130	3.39199	1.27386	-1.41292	-2.12239	0.00355	0.0349819
XLOC_017231	ST6GAL1	9:4743940-4775025	11.1179	25.2768	1.18493	2.63772	0.00055	0.00986213
XLOC_016217	STAT4	7:7434569-7473634	2.55438	7.65603	1.58362	2.85022	0.00025	0.00564979
XLOC_004305	STK10	13:8133474-8180065	7.73856	15.1035	0.964746	2.21881	0.0022	0.0253568
XLOC_000951	STK24	1:144093283-144149353	1.14363	3.10704	1.44192	2.43298	0.0011	0.0156868
XLOC_000491	STK38L	1:68225799-68273295	4.08211	12.0638	1.5633	3.08059	0.0003	0.00649782
XLOC_000015	STRIP2	1:710116-744469	3.01419	12.3765	2.03776	2.74149	0.001	0.0148614
XLOC_011295	STRN	3:31428644-31493574	2.59878	4.84947	0.899995	2.06935	0.0039	0.0372236
XLOC_005706	STXBP1	17:2439727-2445965	7.10423	20.4189	1.52316	2.6529	0.00045	0.00856017
XLOC_011390	STXBP5	3:46388674-46494373	2.12991	10.7681	2.3379	4.27408	5e-05	0.00167761
XLOC_004137	SUCLG2	12:14723933-14825899	0.909303	3.13587	1.78603	2.56682	0.001	0.0148614
XLOC_007605	SVIL	2:14597994-14732551	7.31536	20.4138	1.48054	3.86389	5e-05	0.00167761
XLOC_014671	SWAP70	5:8716757-8750644	1.47824	3.78336	1.35579	2.10433	0.00535	0.0460774
XLOC_019286	SYK	Z:43918378-43975292	3.04111	9.47634	1.63973	3.2883	5e-05	0.00167761
XLOC_012070	SYNE1	3:48433292-48728401	2.40151	6.58748	1.45579	3.65244	5e-05	0.00167761
XLOC_008874	SYS1	20:5464903-5467153	74.3174	40.3855	-0.879864	-1.98194	0.0054	0.0464349
XLOC_002261	SYTL2	1:189475467-189529781	1.60543	5.38443	1.74584	3.44098	5e-05	0.00167761
XLOC_016675	SZT2	8:18608274-18671011	31.3113	17.1242	-0.870649	-1.99538	0.00375	0.0362666
XLOC_008899	TAF4	20:8018231-8056345	26.4067	14.9374	-0.821973	-2.00597	0.0036	0.0352839
XLOC_011421	TAGAP	3:51494176-51502392	3.08295	9.92152	1.68625	3.28323	5e-05	0.00167761
XLOC_014078	TALDO1	5:2932-26781	24.9549	60.0006	1.26565	2.65	0.00045	0.00856017
XLOC_013761	TBC1D1	4:69305967-69402568	0.706057	3.40921	2.27158	3.69832	5e-05	0.00167761
XLOC_002870	TBC1D2B	10:3336411-3365911	1.85287	4.72919	1.35184	2.68373	0.0002	0.00485055
XLOC_000970	TBC1D4	1:154275552-154383152	2.50013	7.178	1.52158	3.09248	5e-05	0.00167761
XLOC_007764	TBC1D5	2:35158733-35465839	0.836719	2.30754	1.46354	2.47544	0.00055	0.00986213
XLOC_012876	TBC1D8B	4:17331015-17364790	9.95579	3.64892	-1.44807	-2.89734	0.0001	0.00282636
XLOC_013510	TBC1D9	4:29161355-29219333	18.8067	9.32498	-1.01208	-2.09261	0.0034	0.0341185
XLOC_009905	TBCEL	24:3554277-3575122	49.6165	22.7319	-1.1261	-2.76161	5e-05	0.00167761
XLOC_001974	TBL1X	1:124584255-124724404	2.44966	5.34921	1.12674	2.28641	0.0018	0.0222972
XLOC_010789	TBXA2R	28:1041855-1046950	4.69493	21.6488	2.20511	2.70281	0.00065	0.0110916
XLOC_015471	TCF7L2	6:26589880-26762220	0.594582	1.76264	1.56779	2.07279	0.005	0.043787
XLOC_014088	TCIRG1	5:201693-207888	8.95259	21.6925	1.27682	2.25587	0.00215	0.0250178
XLOC_011376	TCP1	3:44870697-44889927	120.959	41.8942	-1.5297	-3.00398	5e-05	0.00167761
XLOC_019406	TEK	Z:68385941-68425628	3.12097	8.53002	1.45056	3.20761	5e-05	0.00167761
XLOC_001345	TES	1:25113478-25140009	2.94368	9.44419	1.68181	3.12909	5e-05	0.00167761
XLOC_005336	TESC	15:11340778-11343535	23.5887	100.926	2.09713	3.98755	5e-05	0.00167761
XLOC_013570	TET2	4:38252951-38323457	1.04095	3.60674	1.79279	3.47272	5e-05	0.00167761
XLOC_006241	TEX2	18:6764494-6804680	2.91972	8.48754	1.53952	2.98673	5e-05	0.00167761
XLOC_017474	TF	9:4096868-4107617	67.7678	198.04	1.54712	3.89715	5e-05	0.00167761
XLOC_007020	TGFBR2	2:40385372-40449500	2.6236	9.11414	1.79656	3.20769	5e-05	0.00167761
XLOC_004534	THG1L	13:10624186-10630514	0.297898	2.49175	3.06427	2.38538	0.0014	0.0186519
XLOC_001852	TIAM1	1:103789233-103933483	10.3919	31.6109	1.60496	4.00106	5e-05	0.00167761
XLOC_016672	TIE1	8:18559621-18571436	0.280125	1.92409	2.78003	2.53903	0.0042	0.0391642
XLOC_006130	TIMP2	18:10040656-10047611	12.8972	33.7716	1.38875	2.06952	0.0042	0.0391642
XLOC_004066	TKT	12:6937099-6960287	4.82134	14.1848	1.55684	2.28886	0.00195	0.0234902
XLOC_019094	TLN1	Z:9031790-9062993	61.171	143.564	1.23078	3.08301	5e-05	0.00167761
XLOC_013175	TLR1LB	4:69083997-69133509	6.03824	17.4686	1.53256	2.3258	0.002	0.0239344
XLOC_005712	TLR4	17:3566453-3571930	1.88464	7.14223	1.92208	3.36992	5e-05	0.00167761
XLOC_001964	TLR7	1:122843277-122863373	1.78503	8.56888	2.26316	3.77805	5e-05	0.00167761
XLOC_017211	TM4SF19,UBXN7	9:4222133-4259924	34.2864	18.0618	-0.924693	-1.39568	0.00325	0.0330684
XLOC_001433	TMCC3	1:45035199-45084979	0.157673	1.83483	3.54063	2.37301	0.0023	0.026124
XLOC_005391	TMED2	15:4948664-4954617	9.89422	21.1777	1.09789	2.28496	0.0023	0.026124
XLOC_014913	TMED8	5:38474641-38485757	8.7111	26.9189	1.62769	2.76162	5e-05	0.00167761
XLOC_005428	TMEM119	15:6519703-6527308	10.7168	29.0624	1.43929	1.74561	0.00165	0.0209613
XLOC_001106	TMEM123	1:181805652-181822734	12.5698	42.2646	1.74949	4.04829	5e-05	0.00167761
XLOC_013794	TMEM128	4:78096382-78102028	0.657055	2.66436	2.0197	2.42493	0.00205	0.0242935
XLOC_005188	TMEM132D	15:3489120-3687313	1.26335	3.26882	1.37151	2.0251	0.0052	0.045141
XLOC_013531	TMEM154	4:33308098-33321139	0.561183	2.95633	2.39726	2.59695	0.00055	0.00986213
XLOC_004900	TMEM159	14:15050333-15054126	1.08988	4.43223	2.02386	1.94194	0.00575	0.0480837
XLOC_013432	TMEM164	4:13654084-13712615	1.20297	3.93013	1.70798	2.51283	0.0006	0.0104837
XLOC_011419	TMEM181	3:51320724-51354306	0.452602	1.318	1.54203	2.0731	0.00455	0.0414387
XLOC_004936	TMEM184A	14:2609314-2616638	2.72803	10.7097	1.97299	2.644	0.0003	0.00649782
XLOC_019683	TMEM2	Z:35396341-35440127	0.621942	1.84644	1.5699	2.42895	0.0012	0.0167418
XLOC_006009	TMEM220	18:668597-677390	4.23741	1.34516	-1.65541	-2.44206	0.0018	0.0222972
XLOC_019385	TMEM246	Z:64931352-64944089	1.01811	3.75564	1.88316	2.22021	0.0025	0.0278746
XLOC_008202	TMEM64	2:124388214-124400813	0.843046	3.43443	2.02639	2.92883	0.00045	0.00856017
XLOC_003145	TMOD3	10:8508378-8534016	3.27043	8.30005	1.34364	2.20191	0.00305	0.0317723
XLOC_001963	TMSB4X	1:122807091-122808710	918.553	2441.56	1.41037	3.39126	5e-05	0.00167761
XLOC_019863	TNFAIP8	Z:71438141-71486967	2.32461	8.7862	1.91825	3.82277	5e-05	0.00167761
XLOC_007955	TNFRSF11A	2:68296154-68322464	1.06138	2.74895	1.37294	2.09186	0.0058	0.0483171
XLOC_000599	TNFRSF1A	1:78835812-78848886	3.58703	13.3652	1.89762	3.51413	5e-05	0.00167761
XLOC_009299	TNFRSF1B	21:5451977-5465671	2.99362	8.70314	1.53964	2.99679	0.0001	0.00282636
XLOC_012382	TNFRSF21	3:109558089-109588429	5.35438	11.3628	1.08553	2.12648	0.00325	0.0330684
XLOC_000990	TNFSF11	1:165816470-165839146	1.19981	3.79231	1.66027	2.53637	0.001	0.0148614
XLOC_005882	TNFSF8	17:2597656-2616485	0.784812	1.98641	1.33975	1.8632	0.00575	0.0480837
XLOC_017371	TNIK	9:19038112-19172249	16.6896	36.1087	1.11339	2.75243	0.0001	0.00282636
XLOC_010691	TOP2A	27:4416701-4434189	0.314797	1.26296	2.00432	2.55286	0.00195	0.0234902
XLOC_007810	TOPBP1	2:43230512-43254502	6.00518	2.9922	-1.005	-2.05589	0.0052	0.045141
XLOC_005697	TOR4A	17:1796659-1801316	6.754	17.1434	1.34384	2.52384	0.0007	0.0117794
XLOC_011201	TP53BP2	3:16979341-17040693	0.770702	2.27241	1.55997	2.30827	0.003	0.0314914
XLOC_014693	TPH1	5:11837188-11850348	11.6772	27.2559	1.22287	2.4447	0.00075	0.0124295
XLOC_000565	TPI1	1:76754053-76757054	24.8556	50.3357	1.01801	2.14843	0.00325	0.0330684
XLOC_003112	TPM1	10:3666731-3687521	6.97667	23.6451	1.76093	3.53333	5e-05	0.00167761
XLOC_002059	TPP2	1:142092495-142147936	9.07661	5.07881	-0.837662	-2.01857	0.0057	0.0478485
XLOC_007114	TPPP	2:55686256-55764034	0.974372	7.21408	2.88827	3.13476	5e-05	0.00167761
XLOC_003595	TRADD	11:2432267-2451169	5.40811	10.5171	0.95954	2.10017	0.00285	0.0305621
XLOC_014501	TRAF3	5:49718681-49787027	0.568383	1.63796	1.52696	2.5659	0.0005	0.00920707
XLOC_011500	TRAF3IP2	3:65434922-65464618	0.297764	2.19792	2.8839	2.70902	0.00055	0.00986213
XLOC_008166	TRAM1	2:116435494-116455289	148.266	60.0297	-1.30444	-2.92545	0.0001	0.00282636
XLOC_011733	TRAM2	3:107117646-107128929	2.46468	6.91731	1.48881	2.64623	0.00035	0.00714235
XLOC_000662	TRAT1	1:87037476-87052296	3.14392	8.09147	1.36384	2.168	0.00105	0.0152928
XLOC_010420	TREM-A1,TREM-B1	26:4675245-4691130	33.075	81.2959	1.29744	2.54464	0.0001	0.00282636
XLOC_010421	TREML2	26:4692462-4699355	1.15037	3.45381	1.58609	1.97983	0.0048	0.0424777
XLOC_011654	TRIB2	3:97427884-97448910	0.775764	2.5659	1.72577	2.32255	0.00365	0.0354877
XLOC_001562	TRIM24	1:56529993-56587651	160.919	85.5502	-0.911491	-2.25647	0.00155	0.0201114
XLOC_019890	TRIM36	Z:78576916-78599102	0.56531	2.34344	2.05151	2.8105	0.00025	0.00564979
XLOC_007969	TRIO	2:76309328-76496830	0.312559	0.935172	1.5811	2.32293	0.0018	0.0222972
XLOC_017493	TRPM2	9:4698090-4712793	2.3207	0.371591	-2.64277	-3.39322	5e-05	0.00167761
XLOC_008255	TRPS1	2:134043648-134252747	1.31983	2.87899	1.12521	2.14087	0.0035	0.0347396
XLOC_006491	TRPV2	19:6590884-6618935	8.19692	20.7728	1.34154	3.12784	5e-05	0.00167761
XLOC_014717	TSPAN4	5:14628561-15023897	2.4416	7.62236	1.64241	2.96641	0.0001	0.00282636
XLOC_005439	TTC28	15:7550507-7671872	0.305138	1.05213	1.78579	2.56793	0.00135	0.018096
XLOC_008968	TUBB1	20:11230708-11237042	53.8206	136.901	1.3469	2.88741	5e-05	0.00167761
XLOC_009381	tvb	22:1269871-1295719	119.963	70.8102	-0.760558	-1.93286	0.00545	0.0464631
XLOC_013153	TXK	4:66155278-66174343	2.36311	6.07708	1.36269	2.06675	0.00415	0.0389637
XLOC_019834	TXN	Z:66343848-66349205	495.783	921.209	0.893818	2.26774	0.0015	0.0196491
XLOC_005839	UAP1L1	17:353512-371196	1.21122	4.84364	1.99963	2.17093	0.0031	0.0321706
XLOC_000768	UBASH3A	1:108752828-108776511	3.83016	10.6488	1.47521	2.53474	0.00045	0.00856017
XLOC_009901	UBASH3B	24:3131535-3165323	9.15428	23.8882	1.38378	2.28069	0.0014	0.0186519
XLOC_007012	UBE2E1	2:37711379-37756128	2.98046	8.40114	1.49505	2.25177	0.0036	0.0352839
XLOC_007359	UBXN2B	2:111687479-111704806	0.895387	2.49591	1.47898	2.0538	0.00555	0.046986
XLOC_006498	ULK2	19:6807376-6843181	0.842964	9.12115	3.43567	5.14763	5e-05	0.00167761
XLOC_016117	UMPS	7:27363323-27372382	36.7637	17.7263	-1.05239	-2.37166	0.0008	0.0129062
XLOC_003256	UNC45A	10:19571187-19577840	79.8263	46.4284	-0.781856	-2.02157	0.0052	0.045141
XLOC_011343	URB2	3:39429474-39463754	19.4061	8.40441	-1.20729	-2.80678	0.0001	0.00282636
XLOC_001062	USP12	1:175592004-175626464	0.662555	2.54391	1.94093	2.83075	0.00015	0.00387872
XLOC_005240	USP30	15:6631150-6642442	19.3004	10.6252	-0.861147	-2.11642	0.00255	0.0283454
XLOC_011385	UTRN	3:45215647-45567014	1.71772	4.939	1.52372	3.57985	5e-05	0.00167761
XLOC_016838	VAMP4	8:4694855-4707280	47.6332	23.6545	-1.00985	-2.37845	0.0013	0.0176639
XLOC_001747	VANGL1	1:79924446-79960263	0.453971	1.46909	1.69425	2.29138	0.00395	0.037537
XLOC_016789	VAV3	8:987128-1134223	5.71386	18.6395	1.70582	4.1138	5e-05	0.00167761
XLOC_019804	VCAN	Z:62473936-62580918	1.89887	6.19064	1.70495	3.90418	5e-05	0.00167761
XLOC_015624	VCL	6:14958954-15016402	16.6944	41.0749	1.29889	3.31123	5e-05	0.00167761
XLOC_008154	VCPIP1	2:114876039-114895104	237.938	118.171	-1.00971	-2.07721	0.0046	0.0416858
XLOC_016351	VIL1	7:22032621-22040701	53.5648	26.2409	-1.02947	-2.5374	0.00035	0.00714235
XLOC_014099	VPS37C	5:441347-449193	143.029	76.5609	-0.901631	-1.9229	0.006	0.049568
XLOC_007863	VPS41	2:49866925-49976042	1.77687	5.69316	1.67989	2.06391	0.0027	0.0296215
XLOC_017193	VPS8	9:2963832-3030421	20.3123	11.1182	-0.869434	-2.12738	0.00345	0.0344937
XLOC_013041	WDFY3	4:46283305-46403617	0.84849	2.7647	1.70416	3.29513	5e-05	0.00167761
XLOC_015381	WDFY4	6:17980453-18099210	0.54111	1.50883	1.47944	2.34385	0.00125	0.0170693
XLOC_013203	WDR1	4:77886216-77906196	14.7651	27.325	0.888034	2.19706	0.00255	0.0283454
XLOC_011827	WDR92	3:11131167-11140992	42.5847	20.9523	-1.02323	-2.41264	0.00075	0.0124295
XLOC_002940	WHAMM	10:10562073-10600644	36.7563	20.759	-0.824255	-1.89847	0.0055	0.0467799
XLOC_016021	WIPF1	7:16313796-16364012	5.58758	16.0609	1.52326	3.50946	5e-05	0.00167761
XLOC_001919	XK	1:112524522-112542292	32.5574	13.9011	-1.22778	-3.15758	5e-05	0.00167761
XLOC_011969	YIPF4	3:31023155-31038611	78.8554	43.1992	-0.868205	-2.31677	0.0009	0.0140431
XLOC_009656	YTHDF2	23:2184995-2197504	63.5761	33.7933	-0.911747	-2.33416	0.0006	0.0104837
XLOC_008878	YWHAB	20:5585811-5600401	17.8337	31.6645	0.828261	2.00541	0.0047	0.0420005
XLOC_012278	YWHAQ	3:95837066-95862880	31.9271	78.7994	1.30341	2.7796	5e-05	0.00167761
XLOC_005965	ZBTB26	17:8811338-8818438	45.4384	19.9073	-1.19061	-3.05039	5e-05	0.00167761
XLOC_001653	ZC3HAV1	1:71546271-71572401	26.6384	64.8284	1.28312	2.85902	5e-05	0.00167761
XLOC_016250	ZDBF2	7:12034231-12049024	1.28073	3.12629	1.28749	2.18067	0.0023	0.026124
XLOC_011413	ZDHHC14	3:50849258-50961141	2.06351	6.42928	1.63956	2.90466	0.00015	0.00387872
XLOC_013426	ZDHHC15	4:12529533-12560740	0.972997	3.62511	1.89752	3.57114	5e-05	0.00167761
XLOC_014809	ZNF106	5:24962917-24999902	10.2099	4.49275	-1.1843	-2.9699	5e-05	0.00167761
XLOC_006006	ZNF302	18:27894-33562	1.88382	12.6911	2.75208	3.97504	5e-05	0.00167761
XLOC_015575	ZNF365	6:7640975-7657585	0.686027	2.18076	1.66849	2.13685	0.00355	0.0349819
XLOC_003406	ZNF423	11:6182056-6376979	0.189546	1.05428	2.47564	2.368	0.0042	0.0391642
XLOC_007203	ZNF622	2:75709163-75719853	8.41567	3.63042	-1.21294	-2.64157	0.0003	0.00649782
XLOC_019564	ZOV3	Z:14595540-14620188	3.03108	11.6377	1.94091	4.17407	5e-05	0.00167761
XLOC_016984	ZSWIM5	8:19841379-19863938	2.06196	6.39745	1.63348	2.46238	0.001	0.0148614
XLOC_001715	ZYX	1:77014742-77026627	41.274	94.1381	1.18955	3.0274	5e-05	0.00167761
XLOC_006416	ZZEF1	19:3208799-3263034	41.249	23.0038	-0.842486	-2.161	0.0025	0.0278746
