# Supplementary material for: RNA-Seq Profiling between Commercial and Indigenous Iranian Chickens Highlights Differences in Innate Immune Gene Expression
Source: Genes (Basel). 2023 Mar 25;14(4):793. doi: 10.3390/genes14040793 (PMC10138050; doi:10.3390/genes14040793)
Supplement: Supplementary file 1 [file genes-14-00793-s001.zip › Supplementary_Table_S2.xlsx]

## Sheet: BP_up
Category	Term	Count	%	PValue	Genes	List Total	Pop Hits	Pop Total	Fold Enrichment	Bonferroni	Benjamini	FDR
GOTERM_BP_ALL	GO:0045058~T cell selection	6	0.791557	0.000663529	PTPRC, CARD11, CD3E, CD4, CD28, SYK	427	12	6441	7.54215	0.731139	0.0294124	1.13332
GOTERM_BP_ALL	GO:0046635~positive regulation of alpha-beta T cell activation	7	0.923483	9.30036e-05	PTPRC, IKZF1, CD3E, TGFBR2, IL2RG, CD28, SYK	427	13	6441	8.12232	0.168116	0.00733547	0.159586
GOTERM_BP_ALL	GO:0046634~regulation of alpha-beta T cell activation	7	0.923483	0.000365772	PTPRC, IKZF1, CD3E, TGFBR2, IL2RG, CD28, SYK	427	16	6441	6.59939	0.515189	0.0183928	0.626251
GOTERM_BP_ALL	GO:0042108~positive regulation of cytokine biosynthetic process	7	0.923483	0.0010451	CARD11, MYD88, CD3E, TLR4, TLR7, CD28, SYK	427	19	6441	5.55738	0.873731	0.040542	1.77956
GOTERM_BP_ALL	GO:0007229~integrin-mediated signaling pathway	8	1.05541	0.000890958	VAV3, FUT8, ITGA6, ADAM33, ITGB2, ITGB3, ITGA4, ITGB1	427	25	6441	4.82698	0.82864	0.0368361	1.51898
GOTERM_BP_ALL	GO:0050870~positive regulation of T cell activation	10	1.31926	0.000420253	PTPRC, CARD11, NCK2, IKZF1, CD3E, TGFBR2, IL2RG, CD4, CD28, SYK	427	36	6441	4.19009	0.564759	0.0205816	0.719212
GOTERM_BP_ALL	GO:0051251~positive regulation of lymphocyte activation	10	1.31926	0.000646505	PTPRC, CARD11, NCK2, IKZF1, CD3E, TGFBR2, IL2RG, CD4, CD28, SYK	427	38	6441	3.96956	0.72192	0.0293253	1.10439
GOTERM_BP_ALL	GO:0002696~positive regulation of leukocyte activation	10	1.31926	0.000963648	PTPRC, CARD11, NCK2, IKZF1, CD3E, TGFBR2, IL2RG, CD4, CD28, SYK	427	40	6441	3.77108	0.85162	0.0389699	1.64195
GOTERM_BP_ALL	GO:0019320~hexose catabolic process	11	1.45119	7.68943e-05	LDHB, GPI, TPI1, LDHA, TALDO1, H6PD, PGD, PFKP, HK1, GAPDH, ENO1	427	36	6441	4.60909	0.141166	0.00659467	0.131961
GOTERM_BP_ALL	GO:0006007~glucose catabolic process	11	1.45119	7.68943e-05	LDHB, GPI, TPI1, LDHA, TALDO1, H6PD, PGD, PFKP, HK1, GAPDH, ENO1	427	36	6441	4.60909	0.141166	0.00659467	0.131961
GOTERM_BP_ALL	GO:0046365~monosaccharide catabolic process	11	1.45119	9.92489e-05	LDHB, GPI, TPI1, LDHA, TALDO1, H6PD, PGD, PFKP, HK1, GAPDH, ENO1	427	37	6441	4.48452	0.178336	0.00752627	0.170294
GOTERM_BP_ALL	GO:0050867~positive regulation of cell activation	11	1.45119	0.000310928	PTPRC, CARD11, NCK2, IKZF1, CD3E, TGFBR2, IL2RG, CD4, TLR4, CD28, SYK	427	42	6441	3.95065	0.459588	0.0160649	0.532586
GOTERM_BP_ALL	GO:0050776~regulation of immune response	11	1.45119	0.000678586	PTPRC, CARD11, MYD88, LYN, CD40LG, CD3E, SMAD3, SAMHD1, TLR7, CD28, SYK	427	46	6441	3.60712	0.739037	0.0294116	1.1589
GOTERM_BP_ALL	GO:0044275~cellular carbohydrate catabolic process	12	1.58311	3.73054e-05	GPD1L, LDHB, GPI, TPI1, LDHA, TALDO1, H6PD, PGD, PFKP, HK1, GAPDH, ENO1	427	40	6441	4.52529	0.0711693	0.00387819	0.0640416
GOTERM_BP_ALL	GO:0046164~alcohol catabolic process	12	1.58311	4.79989e-05	GPD1L, LDHB, GPI, TPI1, LDHA, TALDO1, H6PD, PGD, PFKP, HK1, GAPDH, ENO1	427	41	6441	4.41492	0.0906199	0.00430852	0.0823919
GOTERM_BP_ALL	GO:0042110~T cell activation	12	1.58311	0.000121176	PTPRC, CARD11, CHD7, IKZF1, CD3E, CXCR4, FYN, SMAD3, CD4, DPP4, CD28, SYK	427	45	6441	4.02248	0.213232	0.0079622	0.20788
GOTERM_BP_ALL	GO:0016052~carbohydrate catabolic process	13	1.71504	3.74139e-05	LDHB, LDHA, TALDO1, PGD, PFKP, HK1, GPD1L, GPI, TPI1, AKR1A1, H6PD, GAPDH, ENO1	427	47	6441	4.17226	0.0713688	0.00369533	0.0642279
GOTERM_BP_ALL	GO:0002684~positive regulation of immune system process	13	1.71504	0.000534921	PTPRC, LYN, IKZF1, CD3E, TGFBR2, TLR4, NCK2, CARD11, MYD88, CD4, IL2RG, CD28, SYK	427	61	6441	3.21469	0.65316	0.0248965	0.914604
GOTERM_BP_ALL	GO:0002521~leukocyte differentiation	14	1.84697	4.32272e-05	PTPRC, IKZF1, CD3E, MITF, TGFBR2, SPI1, MYH9, CARD11, CHD7, TNFSF11, CD40LG, CD4, CD28, SYK	427	55	6441	3.83964	0.0819914	0.00406545	0.0742039
GOTERM_BP_ALL	GO:0006006~glucose metabolic process	14	1.84697	0.000113546	LDHB, LDHA, TALDO1, PGD, PFKP, HK1, AKT1, GPI, TPI1, PYGL, H6PD, PGM1, GAPDH, ENO1	427	60	6441	3.51967	0.201261	0.00799363	0.194803
GOTERM_BP_ALL	GO:0032535~regulation of cellular component size	14	1.84697	0.000491958	AKT1, NOTCH2, NCK2, APP, NRP1, GSN, CAPZA2, ELN, NPM1, TMEM123, SMAD3, TMSB4X, ARPC5, ENO1	427	69	6441	3.06058	0.622364	0.023472	0.84144
GOTERM_BP_ALL	GO:0030036~actin cytoskeleton organization	16	2.11082	1.86067e-05	ACTB, ROCK2, CAPZA2, ELN, EVL, MYH9, ITGB1, CAPN3, ELMO1, ACTG1, NCK2, RAC2, GSN, TMSB4X, CNN2, FHOD1, LCP1	427	66	6441	3.6568	0.0361532	0.00262675	0.0319466
GOTERM_BP_ALL	GO:0019318~hexose metabolic process	16	2.11082	0.000106741	LDHB, LDHA, TALDO1, PFKFB4, PGD, PFKP, HK1, FUCA2, AKT1, GPI, TPI1, PYGL, H6PD, PGM1, GAPDH, ENO1	427	76	6441	3.17564	0.190429	0.00779359	0.183137
GOTERM_BP_ALL	GO:0005996~monosaccharide metabolic process	17	2.24274	0.000114521	LDHB, LDHA, TALDO1, PFKFB4, PGD, PFKP, HK1, FUCA2, AKT1, GPI, TPI1, AKR1A1, PYGL, H6PD, PGM1, GAPDH, ENO1	427	85	6441	3.01686	0.202801	0.00778507	0.196474
GOTERM_BP_ALL	GO:0030097~hemopoiesis	17	2.24274	0.000262461	SGPL1, PTPRC, IKZF1, LYN, CD3E, MITF, TGFBR2, SPI1, MYH9, CARD11, CHD7, HIF1A, TNFSF11, CD40LG, CD4, CD28, SYK	427	91	6441	2.81795	0.405169	0.0139419	0.449743
GOTERM_BP_ALL	GO:0048534~hemopoietic or lymphoid organ development	17	2.24274	0.000975409	SGPL1, PTPRC, IKZF1, LYN, CD3E, MITF, TGFBR2, SPI1, MYH9, CARD11, CHD7, HIF1A, TNFSF11, CD40LG, CD4, CD28, SYK	427	102	6441	2.51405	0.855037	0.0386472	1.66183
GOTERM_BP_ALL	GO:0030029~actin filament-based process	18	2.37467	2.40127e-06	ACTB, MYO6, ROCK2, CAPZA2, ELN, EVL, MYH9, ITGB1, CAPN3, ELMO1, ACTG1, NCK2, RAC2, GSN, CNN2, TMSB4X, WIPF1, FHOD1, LCP1	427	71	6441	3.82419	0.00474085	0.000475099	0.00412339
GOTERM_BP_ALL	GO:0048583~regulation of response to stimulus	18	2.37467	0.000258697	PTPRC, LYN, IL16, SOCS3, CD3E, SMAD3, SAMHD1, TLR4, TLR7, CARD11, TNFRSF1B, MYD88, CD40LG, NPM1, HOPX, SIK1, CD28, SYK	427	100	6441	2.71518	0.400721	0.0141223	0.443307
GOTERM_BP_ALL	GO:0046649~lymphocyte activation	19	2.5066	1.12801e-07	PTPRC, NBN, IKZF1, SWAP70, CD3E, PIK3CD, SPI1, SMAD3, PRKCD, CARD11, CHD7, CD40LG, FYN, CXCR4, CD4, DPP4, CD28, SYK, BLNK	427	65	6441	4.40926	0.000223208	4.46456e-05	0.000193702
GOTERM_BP_ALL	GO:0016477~cell migration	19	2.5066	7.99629e-05	NRP2, SGPL1, VAV3, NRP1, IL16, FUT8, ITGB2, ITGA4, MYH9, ITGB1, NCK2, HIF1A, ITGA6, FYN, CXCR4, CSF3R, HBEGF, SYK, LRP5	427	100	6441	2.86602	0.146366	0.00657218	0.137224
GOTERM_BP_ALL	GO:0051674~localization of cell	19	2.5066	0.000153591	NRP2, SGPL1, VAV3, NRP1, IL16, FUT8, ITGB2, ITGA4, MYH9, ITGB1, NCK2, HIF1A, ITGA6, FYN, CXCR4, CSF3R, HBEGF, SYK, LRP5	427	105	6441	2.72954	0.262124	0.00975786	0.263419
GOTERM_BP_ALL	GO:0048870~cell motility	19	2.5066	0.000153591	NRP2, SGPL1, VAV3, NRP1, IL16, FUT8, ITGB2, ITGA4, MYH9, ITGB1, NCK2, HIF1A, ITGA6, FYN, CXCR4, CSF3R, HBEGF, SYK, LRP5	427	105	6441	2.72954	0.262124	0.00975786	0.263419
GOTERM_BP_ALL	GO:0002520~immune system development	19	2.5066	0.000196667	PTPRC, SGPL1, NBN, IKZF1, LYN, SWAP70, CD3E, MITF, TGFBR2, SPI1, MYH9, CARD11, CHD7, HIF1A, TNFSF11, CD40LG, CD4, CD28, SYK	427	107	6441	2.67852	0.322429	0.011383	0.33718
GOTERM_BP_ALL	GO:0002682~regulation of immune system process	20	2.63852	1.99449e-05	PTPRC, LYN, IKZF1, CD3E, MITF, TGFBR2, SMAD3, SAMHD1, TLR4, TLR7, NCK2, CARD11, MYD88, HIF1A, TNFSF11, CD40LG, IL2RG, CD4, CD28, SYK	427	99	6441	3.04734	0.0387025	0.00262796	0.0342438
GOTERM_BP_ALL	GO:0045321~leukocyte activation	21	2.77045	3.46198e-08	PTPRC, NBN, IKZF1, SWAP70, CD3E, TGFBR2, PIK3CD, SPI1, SMAD3, TLR4, PRKCD, CARD11, CHD7, CD40LG, FYN, CXCR4, CD4, DPP4, CD28, BLNK, SYK	427	74	6441	4.28068	6.85102e-05	3.42557e-05	5.94491e-05
GOTERM_BP_ALL	GO:0006066~alcohol metabolic process	21	2.77045	0.000748069	GPD2, LDHB, LDHA, TALDO1, PFKFB4, SORL1, PGD, PFKP, HK1, FUCA2, AKT1, GPD1L, GPI, TPI1, AKR1A1, PYGL, H6PD, PGM1, FABP3, GAPDH, ENO1	427	139	6441	2.27892	0.772586	0.0316825	1.27684
GOTERM_BP_ALL	GO:0001775~cell activation	22	2.90237	8.67074e-08	PTPRC, NBN, IKZF1, SWAP70, CD3E, PIK3CB, TGFBR2, PIK3CD, SPI1, SMAD3, TLR4, PRKCD, CARD11, CHD7, CD40LG, FYN, CXCR4, CD4, DPP4, CD28, BLNK, SYK	427	85	6441	3.90417	0.000171579	4.28976e-05	0.000148894
GOTERM_BP_ALL	GO:0007010~cytoskeleton organization	22	2.90237	3.19734e-05	ACTB, TLN1, ROCK2, CAPZA2, ELN, EVL, MYH9, CEP63, ITGB1, CAPN3, PXN, ELMO1, ACTG1, NCK2, RAC2, GSN, NPM1, SGCD, CNN2, TMSB4X, TUBB1, FHOD1, LCP1	427	120	6441	2.76546	0.061316	0.00371522	0.0548906
GOTERM_BP_ALL	GO:0040011~locomotion	22	2.90237	3.63656e-05	NRP2, C3AR1, SGPL1, VAV3, NRP1, FUT8, IL16, ITGB2, ITGA4, MYH9, ITGB1, LSP1, NCK2, HIF1A, RAC2, ITGA6, FYN, CXCR4, CSF3R, HBEGF, SYK, LRP5	427	121	6441	2.7426	0.0694402	0.00399029	0.0624288
GOTERM_BP_ALL	GO:0051056~regulation of small GTPase mediated signal transduction	24	3.16623	8.56098e-06	ARHGEF3, DAB2IP, TBC1D2B, VAV3, BCR, ARHGEF6, PREX1, PSD3, TRIO, AKAP13, RASGEF1A, RASGEF1C, ITSN1, IQGAP1, RASAL2, NOTCH2, RASGRP1, SIPA1L1, TBC1D5, TBC1D1, RASA3, RAPGEF2, FGD3, KALRN	427	128	6441	2.82831	0.0167995	0.0013024	0.0146999
GOTERM_BP_ALL	GO:0006928~cell motion	24	3.16623	2.70724e-05	NRP2, SGPL1, VAV3, NRP1, FUT8, IL16, ITGB2, ITGA4, MYH9, ITGB1, PXN, ELMO1, ALCAM, NCK2, APP, HIF1A, ITGA6, FYN, CXCR4, CSF3R, HBEGF, B3GNT2, SYK, LRP5	427	137	6441	2.64251	0.052167	0.00334296	0.0464785
GOTERM_BP_ALL	GO:0044262~cellular carbohydrate metabolic process	24	3.16623	0.000234114	GPD2, LDHB, LDHA, ST6GAL1, GALNT1, TALDO1, PFKFB4, FUT8, PGD, PFKP, HK1, FUCA2, GPD1L, AKT1, GPI, TPI1, AKR1A1, PYGL, H6PD, PGM1, CD4, B3GNT2, GAPDH, ENO1	427	157	6441	2.30588	0.370837	0.0131518	0.40126
GOTERM_BP_ALL	GO:0009605~response to external stimulus	25	3.29815	0.000158733	NRP2, C3AR1, IL16, F13A1, LY86, ITGB2, TLR4, TLR2-1, AKT1, CD44, RAC2, CSF3R, SYK, FN1, F10, PIK3CB, LSP1, NOTCH2, HIF1A, ITGA6, SFRP2, FYN, CD40LG, HBEGF, F2R	427	163	6441	2.31354	0.269596	0.00976938	0.272227
GOTERM_BP_ALL	GO:0002376~immune system process	41	5.40897	3.17044e-07	NBN, IL1R1, IL16, LY86, MITF, SPI1, TLR4, ITGB2, TLR7, AKT1, TLR2-1, MYD88, CHD7, CXCR4, LOC378902, CSF3R, CD4, DPP4, CD28, BLNK, SYK, PTPRC, SGPL1, LYN, IKZF1, CD3E, IL1RL1, SWAP70, PIK3CD, TGFBR2, SMAD3, SAMHD1, MYH9, PRKCD, TNFSF8, CARD11, TNFSF11, HIF1A, ITGA6, CD40LG, FYN	427	260	6441	2.37868	0.000627233	8.96288e-05	0.000544427
GOTERM_BP_ALL	GO:0009966~regulation of signal transduction	42	5.5409	3.73509e-06	PREX1, RASGEF1A, AKAP13, TLR4, RASGEF1C, ITSN1, PXN, IQGAP1, RASAL2, APP, MYD88, RASGRP1, NPM1, SHISA5, TBC1D5, CD4, SIK1, RASA3, TBC1D1, RAPGEF2, FGD3, SYK, PTPRC, ARHGEF3, DAB2IP, TBC1D2B, BCR, VAV3, LYN, CD3E, IL1RL1, SOCS3, ARHGEF6, PSD3, SMAD3, TRIO, TRADD, NOTCH2, CARD11, HIF1A, SIPA1L1, KALRN	427	296	6441	2.14034	0.0073645	0.000671752	0.00641371
GOTERM_BP_ALL	GO:0010646~regulation of cell communication	44	5.80475	8.38222e-06	PREX1, AKAP13, RASGEF1A, TLR4, RASGEF1C, ITSN1, PXN, IQGAP1, RASAL2, APP, MYD88, CHD7, RASGRP1, NPM1, SHISA5, TBC1D5, CD4, SIK1, RASA3, TBC1D1, RAPGEF2, FGD3, SYK, PTPRC, ARHGEF3, DAB2IP, TBC1D2B, BCR, MYO6, VAV3, LYN, CD3E, IL1RL1, SOCS3, ARHGEF6, PSD3, SMAD3, TRIO, TRADD, NOTCH2, CARD11, HIF1A, SIPA1L1, KALRN	427	327	6441	2.02969	0.0164517	0.00138142	0.014393
GOTERM_BP_ALL	GO:0016310~phosphorylation	47	6.20053	0.00124975	NUAK1, STK10, ATP6AP1, MKNK1, FES, PXN, TRIB2, LATS2, CAMKK2, AKT1, APP, MAP3K4, TEK, CAMK2D, DCLK3, TIE1, SIK1, STK38L, ATP6V0D2, SYK, CSF1R, TCIRG1, PTPRC, ITK, BCR, TNIK, LYN, ROCK2, PIK3CB, STK24, PIK3CD, TGFBR2, ATP6V1H, TRIO, MAPK11, PRKCD, PRKCB, PRKD1, RPS6KA1, MAPK6, MAPK12, FYN, GRK6, EIF2AK2, MYLK, NEK7, KALRN	427	443	6441	1.60037	0.91582	0.0473669	2.12452
GOTERM_BP_ALL	GO:0007242~intracellular signaling cascade	52	6.86016	5.08517e-07	NBN, ADCY7, PREX1, RASGEF1A, ITSN1, AKT1, HMHA1, ARHGAP5, PLCB4, SIK1, PLCB1, RHOF, SHC2, SYK, ARHGEF3, BCR, MYO6, LYN, PIK3CB, ROCK2, SOCS3, ARHGEF6, PIK3CD, PRKCD, PRKCB, ELMO1, RND2, PRKD1, CD36, RRAS2, SDCBP, GNAI2, MRAS, AKAP13, PXN, PLCL2, RAB43, RAC2, RASGRP1, RASA3, STK38L, ITK, PTPRC, VAV3, DGKK, MAPK11, CEP63, RAB32, RPS6KA1, PLCG2, YWHAQ, RAP1B	427	378	6441	2.07509	0.00100585	0.000125787	0.000873223
GOTERM_BP_ALL	GO:0006793~phosphorus metabolic process	57	7.51979	0.000188783	NUAK1, ATP6AP1, FES, LATS2, CAMKK2, AKT1, APP, MAP3K4, TIE1, SIK1, ATP6V0D2, SYK, PTPRJ, BCR, PTPRM, TNIK, LYN, PIK3CB, STK24, ROCK2, PIK3CD, ATP6V1H, PRKCD, PRKCB, MTMR12, PRKD1, PPM1E, MAPK6, EIF2AK2, NEK7, KALRN, LOC419429, STK10, MKNK1, PXN, TRIB2, GPD1L, TEK, DCLK3, CAMK2D, STK38L, CSF1R, GPD2, TCIRG1, ITK, PTPN6, PTPRC, TGFBR2, TRIO, MAPK11, TROJAN, PTPN12, RPS6KA1, MAPK12, FYN, GRK6, MYLK	427	526	6441	1.63461	0.311773	0.0112585	0.323684
GOTERM_BP_ALL	GO:0006796~phosphate metabolic process	57	7.51979	0.000188783	NUAK1, ATP6AP1, FES, LATS2, CAMKK2, AKT1, APP, MAP3K4, TIE1, SIK1, ATP6V0D2, SYK, PTPRJ, BCR, PTPRM, TNIK, LYN, PIK3CB, STK24, ROCK2, PIK3CD, ATP6V1H, PRKCD, PRKCB, MTMR12, PRKD1, PPM1E, MAPK6, EIF2AK2, NEK7, KALRN, LOC419429, STK10, MKNK1, PXN, TRIB2, GPD1L, TEK, DCLK3, CAMK2D, STK38L, CSF1R, GPD2, TCIRG1, ITK, PTPN6, PTPRC, TGFBR2, TRIO, MAPK11, TROJAN, PTPN12, RPS6KA1, MAPK12, FYN, GRK6, MYLK	427	526	6441	1.63461	0.311773	0.0112585	0.323684
GOTERM_BP_ALL	GO:0007165~signal transduction	98	12.9288	1.14853e-10	MTSS1, ADCY7, RASGEF1A, TLR4, ITSN1, TLR7, IQGAP1, HMHA1, PDE4B, RAPGEF2, SYK, DAB2IP, MYO6, BCR, PIK3CB, ROCK2, SOCS3, PLXNB2, PIK3CD, AHR, RND2, HIF1A, CD36, CCR5, CCR2, SDCBP, C3AR1, PLXNC1, IL1R1, GNAI2, MRAS, AKAP13, PXN, RASAL2, TAGAP, RAC2, LOC378902, FGL2, PLXND1, STK38L, TRAF3, KLF6, ITK, VAV3, TP53BP2, IL1RL1, TRADD, PLCG2, GRK6, RAP1B, NBN, PREX1, ARHGAP18, ARHGAP15, ARHGAP12, AKT1, AR…	427	779	6441	1.89764	2.27294e-07	2.27294e-07	1.97226e-07
GOTERM_BP_ALL	GO:0050794~regulation of cellular process	189	24.934	1.31923e-06	MTSS1, ADCY7, CAPZA2, MMP9, RASGEF1A, TLR4, RASGEF1C, ITSN1, TLR7, CITED4, IQGAP1, VCL, HMHA1, APP, FLI1, MYD88, CRY2, PACSIN3, GATA6, PHTF2, PDE4B, RAPGEF2, SYK, DAB2IP, BCR, MYO6, SOCS3, ROCK2, CD3E, PIK3CB, PLXNB2, PIK3CD, PSD3, FOXN2, MYH9, AHR, RND2, HHEX, CD36, HIF1A, CCR5, CD40LG, SIPA1L1, BACE2, CCR2, SDCBP, BIN1, KALRN, C3AR1, IL1R1, HMGB2, PLXNC1, GNAI2, LITAF, MRAS, ELN, AKAP13, ITGB2,…	427	2154	6441	1.32355	0.00260735	0.000290042	0.00226536
GOTERM_BP_ALL	GO:0050789~regulation of biological process	200	26.3852	1.27476e-07	ADCY7, ITSN1, CITED4, HMHA1, APP, FLI1, CRY2, MYD88, PHTF2, H2AFY, RAPGEF2, SYK, SGPL1, DAB2IP, BCR, ROCK2, CD3E, PIK3CB, PIK3CD, MYH9, RND2, CD36, CCR5, CD40LG, BACE2, SIPA1L1, CCR2, BIN1, IL1R1, GNAI2, ELN, AKAP13, PXN, MOV10, RAC2, LOC378902, FGL2, KLF6, DNMT3A, IKZF1, IL1RL1, TP53BP2, TGFBR2, SMAD3, TRIO, NOTCH2, PLA2G4A, ETS2, HOPX, GRK6, RERE, NRP1, MITF, SPI1, FAM129A, SIK1, TOP2A, DPP4, K…	427	2247	6441	1.34262	0.000252243	4.20449e-05	0.000218902
GOTERM_BP_ALL	GO:0065007~biological regulation	210	27.7045	3.81672e-08	ADCY7, ITSN1, CITED4, HMHA1, APP, CRY2, FLI1, MYD88, PHTF2, H2AFY, RAPGEF2, SYK, SGPL1, DAB2IP, F10, BCR, ROCK2, CD3E, PIK3CB, PIK3CD, MYH9, RND2, CD36, CCR5, CD40LG, BACE2, SIPA1L1, CCR2, BIN1, IL1R1, GNAI2, ELN, AKAP13, PXN, MOV10, RAC2, TMEM123, LOC378902, FGL2, KLF6, DNMT3A, IKZF1, IL1RL1, TP53BP2, TGFBR2, TRIO, SMAD3, NOTCH2, PLA2G4A, ETS2, HOPX, GRK6, RERE, NRP1, MITF, SPI1, FAM129A, SIK1, …	427	2359	6441	1.34282	7.553e-05	2.51773e-05	6.55407e-05

## Sheet: BP_Down
Supplementary Table S2: The significant GO terms and KEGG pathways in the two comparison groups
Category	Term	Count	%	PValue	Genes	List Total	Pop Hits	Pop Total	Fold Enrichment	Bonferroni	Benjamini	FDR
GOTERM_BP_ALL	GO:0006457~protein folding	8	4.08163	2.49582e-05	CCT7, TCP1, FKBP4, CCT8, HSPD1, DNAJA4, HSPA8, HSPA9	79	73	6441	8.93497	0.0185938	0.0185938	0.0379927
GOTERM_BP_ALL	GO:0043170~macromolecule metabolic process	38	19.3878	0.00194447	ING5, HMGN1, PUS3, APH1A, COPS5, FKBP4, MYBL1, LONP1, GTF2A1, ST3GAL5, TPP2, RARB, DNAJA4, MTO1, HSPA8, LYSMD3, HSPA9, TCP1, PTPRE, UFD1L, PM20D1, PRKCI, SCYL3, RMI1, SIRT1, TP53RK, CCT7, RPS6KA6, RNF7, DUSP1, BAZ1B, JMJD6, SP3, LOC428705, CCT8, GPATCH3, HSPD1, MCTS1	79	2015	6441	1.53757	0.768614	0.518974	2.91991
GOTERM_BP_ALL	GO:0019538~protein metabolic process	27	13.7755	0.00436902	ING5, COPS5, APH1A, FKBP4, LONP1, ST3GAL5, TPP2, DNAJA4, HSPA8, HSPA9, TCP1, PTPRE, UFD1L, PM20D1, PRKCI, SCYL3, SIRT1, CCT7, TP53RK, RPS6KA6, RNF7, DUSP1, BAZ1B, JMJD6, LOC428705, CCT8, HSPD1	79	1302	6441	1.69075	0.962847	0.666318	6.44915
GOTERM_BP_ALL	GO:0044260~cellular macromolecule metabolic process	32	16.3265	0.00854008	ING5, HMGN1, PUS3, COPS5, FKBP4, MYBL1, GTF2A1, ST3GAL5, RARB, DNAJA4, MTO1, HSPA8, HSPA9, TCP1, PTPRE, UFD1L, PRKCI, SCYL3, RMI1, SIRT1, TP53RK, CCT7, RPS6KA6, RNF7, DUSP1, BAZ1B, JMJD6, SP3, CCT8, GPATCH3, HSPD1, MCTS1	79	1728	6441	1.50985	0.998419	0.800597	12.2416
GOTERM_BP_ALL	GO:0044267~cellular protein metabolic process	22	11.2245	0.0095001	ING5, TCP1, PTPRE, COPS5, UFD1L, FKBP4, PRKCI, SCYL3, SIRT1, TP53RK, CCT7, RPS6KA6, RNF7, DUSP1, ST3GAL5, BAZ1B, JMJD6, CCT8, HSPD1, DNAJA4, HSPA8, HSPA9	79	1033	6441	1.7364	0.999237	0.762038	13.5265
GOTERM_BP_ALL	GO:0016570~histone modification	4	2.04082	0.0098767	ING5, BAZ1B, JMJD6, SIRT1	79	37	6441	8.81423	0.999427	0.711781	14.0258
GOTERM_BP_ALL	GO:0016569~covalent chromatin modification	4	2.04082	0.0114182	ING5, BAZ1B, JMJD6, SIRT1	79	39	6441	8.36222	0.999822	0.708785	16.0412
GOTERM_BP_ALL	GO:0042110~T cell activation	4	2.04082	0.0168363	JMJD6, SP3, IL15, HSPD1	79	45	6441	7.24726	0.999997	0.797313	22.7806
GOTERM_BP_ALL	GO:0044238~primary metabolic process	41	20.9184	0.0308816	ING5, HMGN1, PUS3, APH1A, COPS5, FKBP4, MYBL1, LONP1, GTF2A1, ST3GAL5, TPP2, RARB, DNAJA4, MTO1, HSPA8, HSPA9, MGAT4B, OSBP2, TCP1, PTPRE, UFD1L, PM20D1, PRKCI, BPGM, SCYL3, RMI1, SIRT1, TP53RK, CCT7, RPS6KA6, UMPS, RNF7, DUSP1, BAZ1B, JMJD6, SP3, LOC428705, CCT8, GPATCH3, HSPD1, MCTS1	79	2593	6441	1.28916	1	0.927271	37.9725
GOTERM_BP_ALL	GO:0001654~eye development	4	2.04082	0.0313252	HMGN1, JMJD6, SP3, RARB	79	57	6441	5.72152	1	0.908676	38.4034
GOTERM_BP_ALL	GO:0046649~lymphocyte activation	4	2.04082	0.0436821	JMJD6, SP3, IL15, HSPD1	79	65	6441	5.01733	1	0.952804	49.34
GOTERM_BP_ALL	GO:0048592~eye morphogenesis	3	1.53061	0.0446719	HMGN1, SP3, RARB	79	28	6441	8.73553	1	0.942954	50.1324
GOTERM_BP_ALL	GO:0043412~biopolymer modification	15	7.65306	0.0467014	ING5, PUS3, PTPRE, COPS5, PRKCI, SCYL3, SIRT1, TP53RK, RPS6KA6, RNF7, DUSP1, ST3GAL5, BAZ1B, JMJD6, MTO1	79	716	6441	1.70807	1	0.937126	51.7212
GOTERM_BP_ALL	GO:0015031~protein transport	7	3.57143	0.0533567	PLDN, SRPR, RAB40C, IPO9, OPTN, HSPA9, SCAMP5	79	224	6441	2.54786	1	0.947414	56.6058
GOTERM_BP_ALL	GO:0045184~establishment of protein localization	7	3.57143	0.0533567	PLDN, SRPR, RAB40C, IPO9, OPTN, HSPA9, SCAMP5	79	224	6441	2.54786	1	0.947414	56.6058
GOTERM_BP_ALL	GO:0030217~T cell differentiation	3	1.53061	0.0536975	JMJD6, SP3, IL15	79	31	6441	7.89016	1	0.93715	56.843
GOTERM_BP_ALL	GO:0006325~chromatin organization	5	2.55102	0.0556297	HMGN1, ING5, BAZ1B, JMJD6, SIRT1	79	119	6441	3.4257	1	0.932128	58.1653
GOTERM_BP_ALL	GO:0016568~chromatin modification	4	2.04082	0.0581195	ING5, BAZ1B, JMJD6, SIRT1	79	73	6441	4.46749	1	0.929255	59.8135
GOTERM_BP_ALL	GO:0018205~peptidyl-lysine modification	2	1.02041	0.0591187	JMJD6, SIRT1	79	5	6441	32.6127	1	0.921595	60.4577
GOTERM_BP_ALL	GO:0045321~leukocyte activation	4	2.04082	0.0600651	JMJD6, SP3, IL15, HSPD1	79	74	6441	4.40712	1	0.913853	61.0589
GOTERM_BP_ALL	GO:0002831~regulation of response to biotic stimulus	2	1.02041	0.0705215	IL15, HSPD1	79	6	6441	27.1772	1	0.936056	67.1575
GOTERM_BP_ALL	GO:0051251~positive regulation of lymphocyte activation	3	1.53061	0.0769379	PLDN, IL15, HSPD1	79	38	6441	6.43671	1	0.943123	70.4449
GOTERM_BP_ALL	GO:0008152~metabolic process	46	23.4694	0.0796768	ING5, HMGN1, PUS3, APH1A, COPS5, FKBP4, HSD17B12, MYBL1, LONP1, ST3GAL5, GTF2A1, TPP2, RARB, QSOX2, DNAJA4, MTO1, HSPA8, LYSMD3, AASDH, HSPA9, MGAT4B, OSBP2, TCP1, PTPRE, UFD1L, PM20D1, PRKCI, BPGM, SCYL3, SIRT1, RMI1, TP53RK, CCT7, RPS6KA6, UMPS, RNF7, DUSP1, BAZ1B, JMJD6, SP3, LOC428705, CCT8, HEPH, GPATCH3, HSPD1, MCTS1	79	3165	6441	1.18498	1	0.941465	71.7523
GOTERM_BP_ALL	GO:0048048~embryonic eye morphogenesis	2	1.02041	0.0817879	SP3, RARB	79	7	6441	23.2948	1	0.938568	72.7229
GOTERM_BP_ALL	GO:0001775~cell activation	4	2.04082	0.0834167	JMJD6, SP3, IL15, HSPD1	79	85	6441	3.83678	1	0.934729	73.4503
GOTERM_BP_ALL	GO:0002696~positive regulation of leukocyte activation	3	1.53061	0.0840712	PLDN, IL15, HSPD1	79	40	6441	6.11487	1	0.928747	73.7375
GOTERM_BP_ALL	GO:0043687~post-translational protein modification	12	6.12245	0.0855267	TP53RK, ING5, RPS6KA6, RNF7, PTPRE, DUSP1, BAZ1B, COPS5, JMJD6, PRKCI, SCYL3, SIRT1	79	576	6441	1.69858	1	0.924674	74.3658
GOTERM_BP_ALL	GO:0050867~positive regulation of cell activation	3	1.53061	0.0913979	PLDN, IL15, HSPD1	79	42	6441	5.82369	1	0.930716	76.7603
GOTERM_BP_ALL	GO:0008104~protein localization	7	3.57143	0.0928116	PLDN, SRPR, RAB40C, IPO9, OPTN, HSPA9, SCAMP5	79	259	6441	2.20356	1	0.926907	77.3048
GOTERM_BP_ALL	GO:0030098~lymphocyte differentiation	3	1.53061	0.0951297	JMJD6, SP3, IL15	79	43	6441	5.68825	1	0.925142	78.1718

## Sheet: KEGG_UP
Category	Term	Count	%	PValue	Genes	List Total	Pop Hits	Pop Total	Fold Enrichment	Bonferroni	Benjamini	FDR
KEGG_PATHWAY	gga04810:Regulation of actin cytoskeleton	31	4.08971	4.7139e-05	MRAS, ITGB2, ARPC5, ITGB3, ITGB1, PXN, IQGAP1, VCL, ACTG1, RAC2, GSN, TIAM1, PIK3R1, FGD3, FN1, PIK3CG, ACTB, VAV3, ROCK2, PIK3CB, ARHGEF6, PIK3CD, ACTN1, ITGA4, MYL12A, ITGA6, RRAS2, SCIN, CYFIP2, TMSB4X, MYLK, F2R	278	161	3126	2.16511	0.00526578	0.00526578	0.0534228
KEGG_PATHWAY	gga00010:Glycolysis / Gluconeogenesis	13	1.71504	0.000139759	LDHB, LDHA, FBP1, HK1, ACSS2, GPI, ACSS1, ALDH7A1, TPI1, AKR1A1, PGM1, GAPDH, ENO1	278	41	3126	3.56536	0.0155322	0.0077965	0.158313
KEGG_PATHWAY	gga04650:Natural killer cell mediated cytotoxicity	16	2.11082	0.000272756	PIK3CG, PTPN6, VAV3, PIK3CB, PIK3CD, ITGB2, PRKCB, RAC2, FYN, PLCG2, PPP3CA, NFATC2, SH2D1B, SHC2, PIK3R1, SYK	278	63	3126	2.85577	0.0300908	0.0101326	0.308755
KEGG_PATHWAY	gga04070:Phosphatidylinositol signaling system	15	1.97889	0.000544671	PIK3CG, PIK3CB, PIK3CD, DGKK, ITPKB, ITPR3, ITPR2, PRKCB, PLCB4, PLCG2, INPP4B, INPP5D, PLCB1, INPP5A, PIK3R1	278	60	3126	2.81115	0.0591954	0.0151392	0.615693
KEGG_PATHWAY	gga04370:VEGF signaling pathway	14	1.84697	0.00107968	PIK3CG, PIK3CB, PIK3CD, MAPK11, PXN, PRKCB, AKT1, PLA2G4A, MAPK12, RAC2, PLCG2, PPP3CA, NFATC2, PIK3R1	278	57	3126	2.76183	0.113956	0.0239074	1.21709
KEGG_PATHWAY	gga04142:Lysosome	18	2.37467	0.00145316	HGSNAT, TCIRG1, CTSL2, CTSZ, ATP6AP1, ATP6V1H, CTSA, CTSS, M6PR, ASAH1, LAPTM5, GALC, CTSC, CTSB, CLTCL1, ATP6V0D2, CTSG, CLN5	278	88	3126	2.30003	0.1503	0.0267802	1.63495
KEGG_PATHWAY	gga04510:Focal adhesion	27	3.56201	0.00186236	TLN1, ITGB3, ITGB1, PXN, VCL, AKT1, ACTG1, ARHGAP5, RAC2, ZYX, SHC2, PIK3R1, FN1, PIK3CG, ACTB, VAV3, ROCK2, PIK3CB, PIK3CD, ACTN1, ITGA4, MYL12A, FLNB, PRKCB, ITGA6, FYN, RAP1B, MYLK	278	163	3126	1.8626	0.188426	0.0293852	2.09093
KEGG_PATHWAY	gga04060:Cytokine-cytokine receptor interaction	23	3.0343	0.00286973	TNFRSF21, IL1R1, IL2RA, TGFBR2, IL7R, TNFSF8, CCR7, TNFRSF1B, TNFRSF11A, TNFSF11, CCR5, CD40LG, IL20RA, CXCR4, CCR2, IL1RAP, CSF3R, CSF2RB, IL2RG, IL5RA, MPL, IL13RA1, CSF1R	278	134	3126	1.93004	0.275209	0.0394354	3.20525
KEGG_PATHWAY	gga04620:Toll-like receptor signaling pathway	15	1.97889	0.00403986	PIK3CG, PIK3CB, LY96, PIK3CD, MAPK11, TLR4, TLR7, TLR2-1, AKT1, IKBKE, STAT4, MYD88, MAPK12, PIK3R1, TRAF3	278	73	3126	2.31054	0.364524	0.0491278	4.48508
KEGG_PATHWAY	gga00030:Pentose phosphate pathway	7	0.923483	0.00611133	GPI, TALDO1, H6PD, PGD, PGM1, FBP1, TKT	278	20	3126	3.93561	0.4967	0.0663531	6.71299
KEGG_PATHWAY	gga00562:Inositol phosphate metabolism	10	1.31926	0.013092	PIK3CG, TPI1, PLCB4, PIK3CB, PLCG2, PIK3CD, ITPKB, INPP4B, PLCB1, INPP5A	278	44	3126	2.55559	0.771446	0.125568	13.8765
KEGG_PATHWAY	gga04910:Insulin signaling pathway	17	2.24274	0.0206996	PIK3CG, PHKA2, SOCS3, PIK3CB, PIK3CD, FBP1, MKNK1, HK1, AKT1, PPP1R3C, PPP1R3B, SORBS1, PYGL, INPP5D, PRKACB, SHC2, PIK3R1	278	105	3126	1.82055	0.90393	0.177349	21.1094
KEGG_PATHWAY	gga04912:GnRH signaling pathway	13	1.71504	0.0248592	PLD1, ADCY7, MAPK11, ITPR3, ITPR2, PLA2G4A, PLCB4, MAP3K4, MAPK12, CAMK2D, HBEGF, PRKACB, PLCB1	278	73	3126	2.00246	0.940359	0.194972	24.8256
KEGG_PATHWAY	gga04270:Vascular smooth muscle contraction	14	1.84697	0.0263028	KCNMA1, ADCY7, ADORA2A, ROCK2, ITPR3, PRKCD, ITPR2, PRKCB, PLA2G4A, PLCB4, CALCRL, PRKACB, PLCB1, MYLK	278	82	3126	1.91981	0.949478	0.192037	26.0776
KEGG_PATHWAY	gga04630:Jak-STAT signaling pathway	17	2.24274	0.0264064	PIK3CG, PTPN6, IL2RA, PIK3CB, SOCS3, PIK3CD, IL7R, AKT1, STAT4, IL20RA, CSF3R, CSF2RB, IL2RG, IL5RA, MPL, IL13RA1, PIK3R1	278	108	3126	1.76998	0.950077	0.18112	26.1667
KEGG_PATHWAY	gga04914:Progesterone-mediated oocyte maturation	12	1.58311	0.0312952	PIK3CG, ANAPC1, AKT1, ADCY7, RPS6KA1, MAPK12, GNAI2, PIK3CB, PIK3CD, MAPK11, PRKACB, PIK3R1	278	67	3126	2.01396	0.971592	0.199539	30.262
KEGG_PATHWAY	gga04210:Apoptosis	12	1.58311	0.0345049	PIK3CG, AKT1, IL1R1, MYD88, PIK3CB, IL1RAP, PIK3CD, CSF2RB, PPP3CA, PRKACB, PIK3R1, TRADD	278	68	3126	1.98434	0.980411	0.206531	32.837
KEGG_PATHWAY	gga04520:Adherens junction	11	1.45119	0.0478702	PTPRJ, ACTB, ACTG1, PTPN6, RAC2, SORBS1, FYN, TGFBR2, ACTN1, SMAD3, TCF7L2, VCL	278	63	3126	1.96334	0.995889	0.263042	42.6538
KEGG_PATHWAY	gga00640:Propanoate metabolism	6	0.791557	0.0552175	LDHB, LDHA, ALDH7A1, ACSS1, SUCLG2, ACSS2	278	24	3126	2.81115	0.998274	0.284536	47.4749
KEGG_PATHWAY	gga04514:Cell adhesion molecules (CAMs)	14	1.84697	0.0552356	SELP, PTPRC, ITGB2, ITGA4, ITGB1, ALCAM, ITGA6, CD40LG, ICOS, CD4, VCAN, SELE, JAM3, CD28	278	91	3126	1.72994	0.998277	0.272536	47.4863
KEGG_PATHWAY	gga00232:Caffeine metabolism	3	0.395778	0.0653688	PNAT10, PNAT3, NAT	278	5	3126	6.74676	0.999485	0.302708	53.5288
KEGG_PATHWAY	gga04150:mTOR signaling pathway	8	1.05541	0.0654663	PIK3CG, AKT1, HIF1A, RPS6KA1, PIK3CB, ULK2, PIK3CD, PIK3R1	278	41	3126	2.19407	0.999491	0.291562	53.5836
KEGG_PATHWAY	gga04020:Calcium signaling pathway	18	2.37467	0.0939964	PHKA2, ADCY7, ADORA2A, ITPKB, ITPR3, ITPR2, PRKCB, P2RX7, PLCB4, ATP2A3, PLCG2, CAMK2D, PRKACB, PPP3CA, PLCB1, MYLK, F2R, HTR2A	278	137	3126	1.47739	0.999984	0.38164	67.3387

## Sheet: KEGG_Down
Category	Term	Count	%	PValue	Genes	List Total	Pop Hits	Pop Total	Fold Enrichment	Bonferroni	Benjamini	FDR
KEGG_PATHWAY	gga03018:RNA degradation	3	1.53061	0.0723975	DCP1A, HSPD1, HSPA9	32	45	3126	6.5125	0.922321	0.922321	48.3609

## Sheet: CC_Up
Category	Term	Count	%	PValue	Genes	List Total	Pop Hits	Pop Total	Fold Enrichment	Bonferroni	Benjamini	FDR
GOTERM_CC_ALL	GO:0005737~cytoplasm	155	20.4485	5.58912e-07	LDHB, LDHA, CAPZA2, TLR4, PI4K2B, CITED4, VCL, ACTG1, APP, CRY2, PACSIN3, CD44, UBXN2B, PLOD2, PLS3, SYK, MYO6, ROCK2, SUCLG2, PIK3CB, ERP29, PIK3CD, QDPR, FOXN2, ACTN1, VPS41, BASP1, MYH9, AHR, CD36, HIF1A, MAPK6, TNFAIP8, BIN1, SLC40A1, SRI, CTSL2, EXTL3, HMGB2, TALDO1, LITAF, NT5C1B, ACSBG2, CTSA, ITGB2, ITGB1, PXN, GPD1L, MOV10, LAPTM5, RAC2, NUMB, NPM1, PEMT, RPS20, B3GNT2, MBNL3, STK38L, AR…	364	1788	5846	1.39226	0.000154248	0.000154248	0.000737371
GOTERM_CC_ALL	GO:0044459~plasma membrane part	54	7.12401	7.38131e-07	TLN1, RP2, SLC6A4, TLR4, GJA4, VCL, MBP, CD44, ZYX, ATP6V0D2, DPP4, SYK, KCNMA1, MYO6, CD3E, BASP1, SLC9A3R1, MYH9, FLNB, CARD11, SDCBP, SGCD, MAPRE1, LCP1, ITGB2, ITGB3, ITGB1, PXN, ALCAM, LAPTM5, AKR1A1, TEK, NUMB, TMEM123, CD4, IL2RG, CD28, TES, FN1, CSF1R, TCIRG1, PTPRC, LPP, IL1RL1, TGFBR2, ANXA1, EVL, ATP1A1, ITGA4, ANKH, NOTCH2, ITGA6, GNG10, HBEGF	364	432	5846	2.00755	0.000203703	0.000101857	0.000973812
GOTERM_CC_ALL	GO:0016323~basolateral plasma membrane	14	1.84697	1.94879e-06	TLN1, LPP, IL1RL1, ANXA1, ATP1A1, EVL, FLNB, PXN, VCL, ITGA6, CD44, NUMB, ZYX, TES	364	45	5846	4.99658	0.000537722	0.000179273	0.00257101
GOTERM_CC_ALL	GO:0042995~cell projection	24	3.16623	2.49448e-06	NRP2, TLN1, NRP1, MYO6, MPP1, SWAP70, ANXA1, EVL, BASP1, ARPC5, SLC9A3R1, MYH9, PXN, MBP, AKT1, ALCAM, ACTR2, APP, CTTN, HIF1A, CXCR4, GSN, MAPRE1, LCP1	364	127	5846	3.03504	0.000688241	0.000172105	0.00329092
GOTERM_CC_ALL	GO:0005886~plasma membrane	73	9.63061	3.18209e-06	TLN1, OPCML, RP2, SLC6A4, TLR4, GJA4, VCL, MBP, CTTN, APP, CD44, ZYX, ATP6V0D2, DPP4, SYK, KCNMA1, MYO6, CD3E, BASP1, MYH9, SLC9A3R1, RFTN1, FLNB, ELMO1, LRPAP1, CARD11, CD40LG, NAB1, SDCBP, SGCD, MAPRE1, PRNP, LCP1, SRI, SLC38A2, ITGB2, ITGB3, PCDHGC3, ITGB1, PXN, ALCAM, LAPTM5, AKR1A1, TEK, NUMB, TMEM123, CD4, IL2RG, CD28, CSF1R, FN1, BLNK, TES, TCIRG1, PTPRC, VAV3, LPP, IL1RL1, SWAP70, TGFBR2,…	364	688	5846	1.70409	0.000877873	0.000175636	0.00419805
GOTERM_CC_ALL	GO:0005925~focal adhesion	10	1.31926	4.66418e-06	TLN1, CD44, LPP, IL1RL1, EVL, ZYX, FLNB, PXN, TES, VCL	364	23	5846	6.9828	0.00128649	0.00021453	0.00615328
GOTERM_CC_ALL	GO:0005924~cell-substrate adherens junction	10	1.31926	4.66418e-06	TLN1, CD44, LPP, IL1RL1, EVL, ZYX, FLNB, PXN, TES, VCL	364	23	5846	6.9828	0.00128649	0.00021453	0.00615328
GOTERM_CC_ALL	GO:0031252~cell leading edge	12	1.58311	4.90414e-06	AKT1, TLN1, CTTN, MYO6, GSN, SWAP70, EVL, ARPC5, MYH9, SLC9A3R1, LCP1, PXN	364	35	5846	5.50644	0.00135263	0.000193345	0.00646984
GOTERM_CC_ALL	GO:0009897~external side of plasma membrane	14	1.84697	9.0333e-06	PTPRC, IL1RL1, CD3E, TGFBR2, TLR4, ITGB3, ITGA4, ALCAM, ITGA6, CD44, TMEM123, CD4, IL2RG, CD28	364	51	5846	4.40875	0.0024901	0.000311602	0.011917
GOTERM_CC_ALL	GO:0030055~cell-substrate junction	10	1.31926	1.04304e-05	TLN1, CD44, LPP, IL1RL1, EVL, ZYX, FLNB, PXN, TES, VCL	364	25	5846	6.42418	0.00287467	0.000319817	0.01376
GOTERM_CC_ALL	GO:0043235~receptor complex	13	1.71504	1.55323e-05	CARD11, ITGA6, CD3E, TGFBR2, SMAD3, SDCBP, ITGB2, ITGA4, ITGB3, MYH9, ITGB1, CSF1R, SYK	364	46	5846	4.53882	0.00427778	0.000428604	0.0204899
GOTERM_CC_ALL	GO:0009986~cell surface	18	2.37467	4.6052e-05	PTPRC, CD3E, IL1RL1, TGFBR2, TLR4, ITGB3, ITGA4, M6PR, ALCAM, NOTCH2, APP, ITGA6, CD44, TMEM123, IL2RG, CD4, DPP4, CD28	364	93	5846	3.10847	0.0126302	0.00115485	0.0607394
GOTERM_CC_ALL	GO:0005912~adherens junction	10	1.31926	9.70332e-05	TLN1, CD44, LPP, IL1RL1, EVL, ZYX, FLNB, PXN, TES, VCL	364	32	5846	5.01889	0.026427	0.00222938	0.12794
GOTERM_CC_ALL	GO:0070161~anchoring junction	10	1.31926	0.000126221	TLN1, CD44, LPP, IL1RL1, EVL, ZYX, FLNB, PXN, TES, VCL	364	33	5846	4.8668	0.0342392	0.00267634	0.166395
GOTERM_CC_ALL	GO:0015629~actin cytoskeleton	17	2.24274	0.00023832	ACTB, MYO5A, MTSS1, MYO6, MYO1B, CAPZA2, MYO1F, MYL12A, MYH9, FLNB, TPM1, VCL, ACTG1, SPTBN1, ZYX, WIPF1, STK38L, LCP1	364	96	5846	2.84404	0.0636671	0.00468785	0.313959
GOTERM_CC_ALL	GO:0016324~apical plasma membrane	7	0.923483	0.000378625	TCIRG1, KCNMA1, AKR1A1, SLC9A3R1, ATP6V0D2, DPP4, FN1	364	17	5846	6.61312	0.0992436	0.00694381	0.498369
GOTERM_CC_ALL	GO:0005856~cytoskeleton	42	5.5409	0.000405047	MYO5A, MTSS1, TLN1, CAPZA2, ARPC5, TPM1, PXN, VCL, ACTG1, AKT1, ACTR2, APP, CTTN, GSN, NPM1, WIPF1, ZYX, TUBB1, STK38L, ACTB, MYO6, MPP1, MYO1B, IL1RL1, ROCK2, ANXA1, ACTN1, MYO1F, VPS41, BASP1, MYL12A, MCM3, MYH9, CEP63, FLNB, ELMO1, RPS6KA1, FRMD4B, SPTBN1, TMOD3, WDR1, MAPRE1, LCP1	364	386	5846	1.74751	0.105791	0.00696412	0.533061
GOTERM_CC_ALL	GO:0005938~cell cortex	10	1.31926	0.000497537	ACTB, ACTG1, CTTN, MYO6, MPP1, CAPZA2, SPTBN1, EXOC6, BASP1, MAPRE1, MYH9	364	39	5846	4.11806	0.128339	0.00804712	0.654413
GOTERM_CC_ALL	GO:0044444~cytoplasmic part	96	12.6649	0.0006315	CAPZA2, TLR4, VCL, ACTG1, APP, CD44, PLOD2, UBXN2B, MYO6, PIK3CB, ROCK2, SUCLG2, ERP29, PIK3CD, ACTN1, VPS41, BASP1, MYH9, CD36, SLC40A1, SRI, CTSL2, EXTL3, HMGB2, ACSBG2, CTSA, ITGB1, GPD1L, MOV10, LAPTM5, NUMB, NPM1, PEMT, MBNL3, B3GNT2, RPS20, GPD2, ST6GAL1, IL1RL1, KCNK1, PLA2G4A, ATP2A3, SPTBN1, RAP1B, MYLK, TLN1, NBN, CRCP, ASAH1, FAR1, CTTN, CHST10, GSN, HPSE, AGPAT9, ATP6V0D2, LYN, MPP1, …	364	1131	5846	1.36322	0.159996	0.0096393	0.829938
GOTERM_CC_ALL	GO:0030027~lamellipodium	7	0.923483	0.000746373	AKT1, CTTN, GSN, SWAP70, EVL, ARPC5, PXN	364	19	5846	5.917	0.186229	0.0107875	0.980221
GOTERM_CC_ALL	GO:0044448~cell cortex part	8	1.05541	0.000788258	ACTB, ACTG1, MPP1, CAPZA2, SPTBN1, EXOC6, BASP1, MAPRE1, MYH9	364	26	5846	4.94167	0.195589	0.0108233	1.03497
GOTERM_CC_ALL	GO:0045177~apical part of cell	9	1.18734	0.000889837	TCIRG1, KCNMA1, APP, AKR1A1, NUMB, SLC9A3R1, ATP6V0D2, DPP4, FN1	364	34	5846	4.25129	0.217847	0.011632	1.16761
GOTERM_CC_ALL	GO:0030863~cortical cytoskeleton	6	0.791557	0.00112648	ACTB, ACTG1, MPP1, CAPZA2, SPTBN1, BASP1, MAPRE1	364	14	5846	6.88305	0.267347	0.0140406	1.476
GOTERM_CC_ALL	GO:0005829~cytosol	18	2.37467	0.00171074	ACTB, TLN1, PIK3CB, PIK3CD, PFKP, HK1, MYH9, ACTG1, PFDN1, AKR1A1, UBXN2B, GSN, NPM1, RAP1B, TMSB4X, MYLK, PIK3R1, LCP1, ENO1	364	125	5846	2.3127	0.376601	0.0203368	2.23359
GOTERM_CC_ALL	GO:0001726~ruffle	6	0.791557	0.0029822	TLN1, CTTN, MYO6, MYH9, SLC9A3R1, LCP1	364	17	5846	5.66839	0.561466	0.0337634	3.86368
GOTERM_CC_ALL	GO:0005773~vacuole	9	1.18734	0.0037424	CTSL2, LAPTM5, HPSE, ATP6V1H, CTSB, CTSS, M6PR, ATP6V0D2, ASAH1	364	42	5846	3.44152	0.644717	0.0405486	4.82626
GOTERM_CC_ALL	GO:0008305~integrin complex	6	0.791557	0.00392208	ITGA6, ITGB2, ITGB3, ITGA4, MYH9, ITGB1	364	18	5846	5.35348	0.66197	0.0408581	5.05246
GOTERM_CC_ALL	GO:0005622~intracellular	248	32.7177	0.00470489	LDHB, LDHA, ITSN1, DNASE1L3, CITED4, ACTG1, HMHA1, APP, CRY2, FLI1, CD44, PLOD2, PHTF2, H2AFY, RAPGEF2, PLS3, SYK, DAB2IP, BCR, PIK3CB, ROCK2, SUCLG2, PIK3CD, VPS41, MYH9, RND2, CD36, MAPK6, SIPA1L1, EIF2AK2, BIN1, CTSL2, TALDO1, ACSBG2, AKAP13, PXN, GPD1L, MOV10, RAC2, PEMT, RPS20, BLNK, GPD2, KLF6, DNMT3A, ST6GAL1, IKZF1, IL1RL1, KLF10, RYBP, TRIO, SMAD3, KCNK1, NOTCH2, PLA2G4A, ATP2A3, ETS2, H…	364	3598	5846	1.107	0.727908	0.0470644	6.03221
GOTERM_CC_ALL	GO:0044464~cell part	349	46.0422	0.00797421	LDHB, LDHA, RP2, ITSN1, DNASE1L3, CITED4, ACTG1, HMHA1, APP, MYD88, CRY2, FLI1, CD44, PLOD2, PHTF2, H2AFY, RAPGEF2, PLS3, SYK, PTPRJ, DAB2IP, PTPRM, BCR, VANGL1, CD3D, SUCLG2, PIK3CB, CD3E, ROCK2, PIK3CD, VPS41, MYH9, RND2, CD36, MAPK6, CCR5, CD40LG, SIPA1L1, CCR2, BIN1, EIF2AK2, CTSL2, IL1R1, TALDO1, ACSBG2, MMD, AKAP13, SFXN1, PXN, ALCAM, GPD1L, SEMA5B, MOV10, TRAM2, RAC2, TMEM123, PEMT, LOC378…	364	5421	5846	1.03396	0.890267	0.0758843	10.0238
GOTERM_CC_ALL	GO:0005623~cell	349	46.0422	0.00797421	LDHB, LDHA, RP2, ITSN1, DNASE1L3, CITED4, ACTG1, HMHA1, APP, MYD88, CRY2, FLI1, CD44, PLOD2, PHTF2, H2AFY, RAPGEF2, PLS3, SYK, PTPRJ, DAB2IP, PTPRM, BCR, VANGL1, CD3D, SUCLG2, PIK3CB, CD3E, ROCK2, PIK3CD, VPS41, MYH9, RND2, CD36, MAPK6, CCR5, CD40LG, SIPA1L1, CCR2, BIN1, EIF2AK2, CTSL2, IL1R1, TALDO1, ACSBG2, MMD, AKAP13, SFXN1, PXN, ALCAM, GPD1L, SEMA5B, MOV10, TRAM2, RAC2, TMEM123, PEMT, LOC378…	364	5421	5846	1.03396	0.890267	0.0758843	10.0238
GOTERM_CC_ALL	GO:0042101~T cell receptor complex	3	0.395778	0.0110619	CARD11, CD3E, SYK	364	3	5846	16.0604	0.953583	0.100454	13.6493
GOTERM_CC_ALL	GO:0000323~lytic vacuole	7	0.923483	0.0125755	CTSL2, LAPTM5, HPSE, CTSB, CTSS, M6PR, ASAH1	364	32	5846	3.51322	0.969586	0.109906	15.3767
GOTERM_CC_ALL	GO:0005819~spindle	7	0.923483	0.0145893	AKT1, APP, RPS6KA1, ROCK2, NPM1, MAPRE1, CEP63	364	33	5846	3.40676	0.982687	0.12265	17.6255
GOTERM_CC_ALL	GO:0005884~actin filament	4	0.527704	0.020536	MYO5A, MYO6, TPM1, LCP1	364	10	5846	6.42418	0.996743	0.163866	23.9479
GOTERM_CC_ALL	GO:0016020~membrane	178	23.4828	0.0292871	ATP6AP1, CAPZA2, TSPAN4, RP2, SLC6A4, TSPAN7, TLR4, PI4K2B, TLR7, SLC7A5, VCL, SLC16A1, SLC2A6, APP, MYD88, CD44, CSF3R, SYK, PTPRJ, PTPRM, MYO6, VANGL1, CD3D, CD3E, PLXNB2, BASP1, MYH9, PKD2L1, CNGA2, CD36, CCR5, CD40LG, CCR2, SDCBP, SLC40A1, SRI, C3AR1, IL1R1, EXTL3, PLXNC1, SLC38A2, ADORA2A, MRAS, MMD, ITGB2, SFXN1, ITGB3, ITGB1, PXN, ALCAM, SEMA5B, TRAM2, LAPTM5, RAC2, TEK, NUMB, TMEM123, PEM…	364	2563	5846	1.1154	0.999726	0.220112	32.4401
GOTERM_CC_ALL	GO:0031941~filamentous actin	3	0.395778	0.0339215	MYO5A, MYO6, TPM1	364	5	5846	9.63626	0.999927	0.244323	36.5738
GOTERM_CC_ALL	GO:0005764~lysosome	6	0.791557	0.0354271	CTSL2, LAPTM5, HPSE, CTSB, CTSS, ASAH1	364	30	5846	3.21209	0.999953	0.247562	37.8656
GOTERM_CC_ALL	GO:0045121~membrane raft	6	0.791557	0.0401698	KCNMA1, CARD11, TNFRSF1B, LYN, CD4, PRNP	364	31	5846	3.10847	0.999988	0.269718	41.7775
GOTERM_CC_ALL	GO:0043232~intracellular non-membrane-bounded organelle	54	7.12401	0.0481031	MTSS1, TLN1, NBN, CAPZA2, VCL, ACTG1, AKT1, ACTR2, APP, CTTN, GSN, H2AFY, ZYX, TUBB1, TOP2A, MYO6, MPP1, ROCK2, ACTN1, MRPS6, VPS41, BASP1, MYH9, MCM3, FLNB, ELMO1, FRMD4B, MAPRE1, LCP1, MYO5A, HMGB2, RPL27A, ARPC5, TPM1, PXN, CHD7, RPL31, NPM1, WIPF1, RPS20, STK38L, ACTB, IKZF1, MYO1B, IL1RL1, ANXA1, MYO1F, MYL12A, CEP63, SMC2, RPS6KA1, SETD7, SPTBN1, TMOD3, WDR1	364	683	5846	1.26979	0.999999	0.307703	47.8161
GOTERM_CC_ALL	GO:0043228~non-membrane-bounded organelle	54	7.12401	0.0481031	MTSS1, TLN1, NBN, CAPZA2, VCL, ACTG1, AKT1, ACTR2, APP, CTTN, GSN, H2AFY, ZYX, TUBB1, TOP2A, MYO6, MPP1, ROCK2, ACTN1, MRPS6, VPS41, BASP1, MYH9, MCM3, FLNB, ELMO1, FRMD4B, MAPRE1, LCP1, MYO5A, HMGB2, RPL27A, ARPC5, TPM1, PXN, CHD7, RPL31, NPM1, WIPF1, RPS20, STK38L, ACTB, IKZF1, MYO1B, IL1RL1, ANXA1, MYO1F, MYL12A, CEP63, SMC2, RPS6KA1, SETD7, SPTBN1, TMOD3, WDR1	364	683	5846	1.26979	0.999999	0.307703	47.8161
GOTERM_CC_ALL	GO:0005887~integral to plasma membrane	16	2.11082	0.0620727	KCNMA1, SLC6A4, ITGB2, TLR4, ITGB3, ITGA4, MYH9, ITGB1, ANKH, NOTCH2, LAPTM5, ITGA6, TEK, SDCBP, HBEGF, CSF1R	364	157	5846	1.63673	1	0.372144	57.0634
GOTERM_CC_ALL	GO:0001725~stress fiber	3	0.395778	0.0655932	ZYX, MYH9, FLNB	364	7	5846	6.88305	1	0.381292	59.1416
GOTERM_CC_ALL	GO:0042641~actomyosin	3	0.395778	0.0655932	ZYX, MYH9, FLNB	364	7	5846	6.88305	1	0.381292	59.1416
GOTERM_CC_ALL	GO:0005942~phosphoinositide 3-kinase complex	3	0.395778	0.0655932	PIK3CB, PIK3CD, PIK3R1	364	7	5846	6.88305	1	0.381292	59.1416
GOTERM_CC_ALL	GO:0032432~actin filament bundle	3	0.395778	0.0655932	ZYX, MYH9, FLNB	364	7	5846	6.88305	1	0.381292	59.1416
GOTERM_CC_ALL	GO:0043005~neuron projection	8	1.05541	0.0660614	NRP2, ALCAM, APP, MYO6, NRP1, CXCR4, BASP1, MBP	364	58	5846	2.21523	1	0.375983	59.4109
GOTERM_CC_ALL	GO:0030424~axon	6	0.791557	0.0694309	NRP2, ALCAM, APP, MYO6, NRP1, MBP	364	36	5846	2.67674	1	0.383937	61.3009
GOTERM_CC_ALL	GO:0031226~intrinsic to plasma membrane	16	2.11082	0.070756	KCNMA1, SLC6A4, ITGB2, TLR4, ITGB3, ITGA4, MYH9, ITGB1, ANKH, NOTCH2, LAPTM5, ITGA6, TEK, SDCBP, HBEGF, CSF1R	364	160	5846	1.60604	1	0.382599	62.0217
GOTERM_CC_ALL	GO:0019898~extrinsic to membrane	9	1.18734	0.0715395	MYO6, MPP1, HPSE, GNG10, NUMB, STXBP1, BASP1, ARHGAP15, SLC9A3R1	364	71	5846	2.03583	1	0.379008	62.4419
GOTERM_CC_ALL	GO:0044445~cytosolic part	6	0.791557	0.0913978	PFDN1, PIK3CB, PIK3CD, PFKP, PIK3R1, ENO1	364	39	5846	2.47084	1	0.451862	71.7625

## Sheet: CC_Down
Category	Term	Count	%	PValue	Genes	List Total	Pop Hits	Pop Total	Fold Enrichment	Bonferroni	Benjamini	FDR
GOTERM_CC_ALL	GO:0044428~nuclear part	10	5.10204	0.0251829	ING5, TCP1, MED4, BAZ1B, COPS5, GTF2A1, HSPD1, NFYA, PBX3, SIRT1	72	351	5846	2.31323	0.950691	0.950691	25.3152
GOTERM_CC_ALL	GO:0043231~intracellular membrane-bounded organelle	35	17.8571	0.0321404	ING5, HMGN1, PLDN, COPS5, FKBP4, NFYA, MYBL1, PHC3, GTF2A1, ST3GAL5, SRPR, TDRKH, RARB, SLC25A42, LHX8, DHX30, HSPA9, ZNF622, TCP1, GABPA, OPTN, RMI1, SIRT1, MED4, UMPS, PLEKHF2, BAZ1B, JMJD6, SP3, CCT8, GPATCH3, HSPD1, YIPF4, PBX3, ATPAF1	72	2137	5846	1.32981	0.978823	0.854478	31.1933
GOTERM_CC_ALL	GO:0043227~membrane-bounded organelle	35	17.8571	0.0328099	ING5, HMGN1, PLDN, COPS5, FKBP4, NFYA, MYBL1, PHC3, GTF2A1, ST3GAL5, SRPR, TDRKH, RARB, SLC25A42, LHX8, DHX30, HSPA9, ZNF622, TCP1, GABPA, OPTN, RMI1, SIRT1, MED4, UMPS, PLEKHF2, BAZ1B, JMJD6, SP3, CCT8, GPATCH3, HSPD1, YIPF4, PBX3, ATPAF1	72	2140	5846	1.32795	0.980484	0.730765	31.736
GOTERM_CC_ALL	GO:0005634~nucleus	25	12.7551	0.0439777	ING5, HMGN1, COPS5, FKBP4, MYBL1, NFYA, PHC3, GTF2A1, TDRKH, RARB, LHX8, ZNF622, TCP1, GABPA, SIRT1, RMI1, UMPS, MED4, BAZ1B, JMJD6, SP3, CCT8, GPATCH3, HSPD1, PBX3	72	1419	5846	1.43049	0.995043	0.734658	40.2321
GOTERM_CC_ALL	GO:0044451~nucleoplasm part	6	3.06122	0.0452004	ING5, MED4, GTF2A1, NFYA, PBX3, SIRT1	72	161	5846	3.02588	0.995738	0.664317	41.101
GOTERM_CC_ALL	GO:0043233~organelle lumen	8	4.08163	0.0636759	ING5, MED4, GTF2A1, HSPD1, NFYA, PBX3, SIRT1, HSPA9	72	293	5846	2.21691	0.999575	0.725812	52.9033
GOTERM_CC_ALL	GO:0070013~intracellular organelle lumen	8	4.08163	0.0636759	ING5, MED4, GTF2A1, HSPD1, NFYA, PBX3, SIRT1, HSPA9	72	293	5846	2.21691	0.999575	0.725812	52.9033
GOTERM_CC_ALL	GO:0005654~nucleoplasm	6	3.06122	0.0655214	ING5, MED4, GTF2A1, NFYA, PBX3, SIRT1	72	179	5846	2.7216	0.999663	0.680932	53.9548
GOTERM_CC_ALL	GO:0031974~membrane-enclosed lumen	8	4.08163	0.0724324	ING5, MED4, GTF2A1, HSPD1, NFYA, PBX3, SIRT1, HSPA9	72	302	5846	2.15085	0.99986	0.670127	57.7049

## Sheet: MF_Up
Category	Term	Count	%	PValue	Genes	List Total	Pop Hits	Pop Total	Fold Enrichment	Bonferroni	Benjamini	FDR
GOTERM_MF_ALL	GO:0030695~GTPase regulator activity	31	4.08971	5.20902e-08	PREX1, RASGEF1A, AKAP13, RASGEF1C, ARHGAP15, ITSN1, IQGAP1, RASAL2, DOCK2, RASGRP1, TBC1D5, RASA3, TBC1D1, RAPGEF2, DOCK10, FGD3, ARHGDIB, ARHGEF3, DAB2IP, TBC1D2B, BCR, TNIK, VAV3, ARHGEF6, PSD3, TRIO, DOCK8, RGS14, ARHGAP25, SIPA1L1, KALRN	500	163	8067	3.06843	3.07328e-05	3.07328e-05	7.67563e-05
GOTERM_MF_ALL	GO:0060589~nucleoside-triphosphatase regulator activity	31	4.08971	1.05382e-07	PREX1, RASGEF1A, AKAP13, RASGEF1C, ARHGAP15, ITSN1, IQGAP1, RASAL2, DOCK2, RASGRP1, TBC1D5, RASA3, TBC1D1, RAPGEF2, DOCK10, FGD3, ARHGDIB, ARHGEF3, DAB2IP, TBC1D2B, BCR, TNIK, VAV3, ARHGEF6, PSD3, TRIO, DOCK8, RGS14, ARHGAP25, SIPA1L1, KALRN	500	168	8067	2.97711	6.21732e-05	3.10871e-05	0.000155282
GOTERM_MF_ALL	GO:0030234~enzyme regulator activity	45	5.93668	2.79683e-07	PREX1, RNH1, AKAP13, RASGEF1A, RASGEF1C, ARHGAP15, ITSN1, TIMP2, IQGAP1, RASAL2, AKT1, APP, DOCK2, RASGRP1, TBC1D5, SERPINB12, DOCK10, RAPGEF2, RASA3, TBC1D1, FGD3, PIK3R1, ARHGDIB, FN1, ARHGEF3, DAB2IP, TBC1D2B, BCR, VAV3, TNIK, ARHGEF6, PSD3, ANXA1, TRIO, SERPING1, DOCK8, PRKCD, RGS14, ARHGAP25, CST7, SIPA1L1, TNFAIP8, CSTB, CSTA, KALRN	500	317	8067	2.29032	0.000164999	5.50027e-05	0.000412119
GOTERM_MF_ALL	GO:0005085~guanyl-nucleotide exchange factor activity	18	2.37467	1.5016e-06	ARHGEF3, VAV3, BCR, ARHGEF6, PREX1, PSD3, TRIO, AKAP13, RASGEF1A, DOCK8, RASGEF1C, ITSN1, DOCK2, RASGRP1, RAPGEF2, DOCK10, FGD3, KALRN	500	73	8067	3.97825	0.000885555	0.000221462	0.00221263
GOTERM_MF_ALL	GO:0003779~actin binding	21	2.77045	4.48243e-06	MYO5A, KCNMA1, MTSS1, TLN1, MYO6, CAPZA2, ACTN1, MYH9, FLNB, TPM1, VCL, ACTR2, GSN, SCIN, SPTBN1, CNN2, TMSB4X, WDR1, FHOD1, PLS3, LCP1	500	104	8067	3.25783	0.00264114	0.000528788	0.00660477
GOTERM_MF_ALL	GO:0008092~cytoskeletal protein binding	27	3.56201	5.34262e-06	MYO5A, MTSS1, TLN1, CAPZA2, TPM1, VCL, ACTR2, PACSIN3, GSN, CNN2, PLS3, KCNMA1, MYO6, ACTN1, VPS41, MYH9, FLNB, FYN, SCIN, TMOD3, SPTBN1, TMSB4X, WDR1, MAPRE1, PRNP, FHOD1, LCP1	500	161	8067	2.7057	0.00314719	0.000525221	0.0078722
GOTERM_MF_ALL	GO:0016301~kinase activity	52	6.86016	8.88029e-05	NUAK1, RP2, ITPKB, PI4K2B, FES, LATS2, CAMKK2, AKT1, MAP3K4, TIE1, SIK1, SYK, BCR, PDXK, TNIK, LYN, PIK3CB, STK24, ROCK2, PIK3CD, PFKP, PRKCD, PRKCB, PRKD1, MAPK6, EIF2AK2, NEK7, KALRN, PFKFB4, STK10, MKNK1, HK1, TRIB2, CMPK2, TEK, DCLK3, CAMK2D, CERK, PAPSS1, STK38L, CSF1R, ITK, TGFBR2, DGKK, TRIO, MAPK11, RPS6KA1, MAPK12, FYN, GRK6, GUK1, MYLK	500	481	8067	1.74422	0.051047	0.0074572	0.130774
GOTERM_MF_ALL	GO:0016773~phosphotransferase activity, alcohol group as acceptor	48	6.33245	0.000135194	PFKFB4, NUAK1, STK10, HK1, MKNK1, ITPKB, PI4K2B, FES, LATS2, TRIB2, CAMKK2, AKT1, MAP3K4, TEK, CAMK2D, DCLK3, CERK, TIE1, SIK1, STK38L, SYK, CSF1R, ITK, BCR, PDXK, TNIK, LYN, ROCK2, PIK3CB, STK24, TGFBR2, PIK3CD, PFKP, TRIO, DGKK, MAPK11, PRKCD, PRKCB, PRKD1, RPS6KA1, MAPK6, MAPK12, FYN, GRK6, EIF2AK2, MYLK, NEK7, KALRN	500	439	8067	1.76408	0.0766713	0.00992169	0.199027
GOTERM_MF_ALL	GO:0005515~protein binding	209	27.5726	0.000135377	UTRN, PGD, PDLIM1, CITED4, ACTG1, APP, CRY2, MYD88, CD44, RAPGEF2, PLS3, SYK, ROCK2, CD3E, PIK3CB, NCF1, VPS41, MYH9, CD36, CCR5, MAPK6, CD40LG, CCR2, EIF2AK2, BIN1, IL1R1, TALDO1, GNAI2, ELN, PXN, GPD1L, ALCAM, MOV10, RAC2, LOC378902, FGL2, BLNK, IKZF1, IL1RL1, TGFBR2, SMAD3, KCNK1, GAS7, NOTCH2, SFRP2, ETS2, HOPX, TMOD3, NRP2, NRP1, LY86, CD151, ACTR2, DOCK10, SIK1, IL13RA1, ATP6V0D2, TOP2A, SH…	500	2743	8067	1.22931	0.0767711	0.00883607	0.199297
GOTERM_MF_ALL	GO:0019955~cytokine binding	12	1.58311	0.000531254	TNFRSF1B, IL1R1, CCR5, IL1RL1, CXCR4, IL20RA, CCR2, CSF3R, IL2RG, IL7R, IL13RA1, CSF1R	500	56	8067	3.45729	0.269133	0.0308659	0.779968
GOTERM_MF_ALL	GO:0005089~Rho guanyl-nucleotide exchange factor activity	10	1.31926	0.000727515	ARHGEF3, VAV3, BCR, ARHGEF6, PREX1, AKAP13, TRIO, ITSN1, FGD3, KALRN	500	41	8067	3.93512	0.349094	0.0382834	1.06667
GOTERM_MF_ALL	GO:0005088~Ras guanyl-nucleotide exchange factor activity	10	1.31926	0.000876169	ARHGEF3, VAV3, BCR, ARHGEF6, PREX1, AKAP13, TRIO, ITSN1, FGD3, KALRN	500	42	8067	3.84143	0.403792	0.0421817	1.28332
GOTERM_MF_ALL	GO:0042578~phosphoric ester hydrolase activity	23	3.0343	0.0010334	PTPRJ, PTPN6, PTPRC, PTPRM, LOC419429, PFKFB4, NT5C1B, FBP1, ATP1A1, TROJAN, PTPN12, PLCL2, MTMR12, PLCB4, PPM1E, NT5M, PDE4B, PLCG2, INPP5D, PPP3CA, PLCB1, INPP5A, PLCXD1	500	174	8067	2.13266	0.456662	0.0458409	1.51199
GOTERM_MF_ALL	GO:0032559~adenyl ribonucleotide binding	75	9.89446	0.00127207	NUAK1, RP2, PI4K2B, FES, ACSS2, MTHFD1L, LATS2, CAMKK2, ACTG1, AKT1, ACTR2, ACSS1, MAP3K4, ATP8B2, TIE1, SIK1, TOP2A, SYK, MYO6, TNIK, LYN, SUCLG2, STK24, ROCK2, PFKP, MYH9, MCM3, PRKCD, PRKCB, PRKD1, MAPK6, SMARCA1, EIF2AK2, NEK7, KALRN, MYO5A, ASS1, PFKFB4, STK10, ACSBG2, HK1, MKNK1, TRIB2, CMPK2, MOV10, CHD7, KIF7, TEK, CAMK2D, ABCD2, DCLK3, PAPSS1, STK38L, CSF1R, ACTB, ITK, MYO1B, SWAP70, TGF…	500	850	8067	1.42359	0.528105	0.0522294	1.85814
GOTERM_MF_ALL	GO:0032553~ribonucleotide binding	89	11.7414	0.00162977	NUAK1, RP2, PI4K2B, FES, ACSS2, MTHFD1L, LATS2, CAMKK2, ACTG1, AKT1, ACTR2, ACSS1, MAP3K4, ARHGAP5, ATP8B2, TIE1, DOCK10, TUBB1, SIK1, TOP2A, RHOF, SYK, MYO6, TNIK, LYN, SUCLG2, ROCK2, STK24, PFKP, MCM3, MYH9, PRKCD, PRKCB, PRKD1, RND2, MAPK6, RRAS2, SMARCA1, EIF2AK2, NEK7, KALRN, MYO5A, GNAI2, ASS1, PFKFB4, MRAS, STK10, ACSBG2, HK1, MKNK1, TRIB2, CMPK2, DOCK2, MOV10, RAB43, CHD7, KIF7, RAC2, TEK…	500	1055	8067	1.36107	0.618005	0.0621418	2.37481
GOTERM_MF_ALL	GO:0032555~purine ribonucleotide binding	89	11.7414	0.00162977	NUAK1, RP2, PI4K2B, FES, ACSS2, MTHFD1L, LATS2, CAMKK2, ACTG1, AKT1, ACTR2, ACSS1, MAP3K4, ARHGAP5, ATP8B2, TIE1, DOCK10, TUBB1, SIK1, TOP2A, RHOF, SYK, MYO6, TNIK, LYN, SUCLG2, ROCK2, STK24, PFKP, MCM3, MYH9, PRKCD, PRKCB, PRKD1, RND2, MAPK6, RRAS2, SMARCA1, EIF2AK2, NEK7, KALRN, MYO5A, GNAI2, ASS1, PFKFB4, MRAS, STK10, ACSBG2, HK1, MKNK1, TRIB2, CMPK2, DOCK2, MOV10, RAB43, CHD7, KIF7, RAC2, TEK…	500	1055	8067	1.36107	0.618005	0.0621418	2.37481
GOTERM_MF_ALL	GO:0004672~protein kinase activity	38	5.01319	0.00180876	NUAK1, STK10, MKNK1, FES, TRIB2, LATS2, CAMKK2, AKT1, MAP3K4, TEK, CAMK2D, DCLK3, TIE1, SIK1, STK38L, SYK, CSF1R, ITK, BCR, TNIK, LYN, ROCK2, STK24, TGFBR2, TRIO, MAPK11, PRKCD, PRKCB, PRKD1, RPS6KA1, MAPK12, MAPK6, FYN, GRK6, EIF2AK2, MYLK, NEK7, KALRN	500	364	8067	1.68432	0.656351	0.0645788	2.6324
GOTERM_MF_ALL	GO:0005083~small GTPase regulator activity	17	2.24274	0.00181128	ARHGEF3, TBC1D2B, TNIK, VAV3, BCR, ARHGEF6, PREX1, PSD3, TRIO, AKAP13, ITSN1, IQGAP1, TBC1D5, TBC1D1, FGD3, ARHGDIB, KALRN	500	115	8067	2.38503	0.656862	0.0609805	2.63602
GOTERM_MF_ALL	GO:0004674~protein serine/threonine kinase activity	27	3.56201	0.00187523	NUAK1, STK10, MKNK1, LATS2, AKT1, MAP3K4, DCLK3, CAMK2D, SIK1, STK38L, TNIK, BCR, ROCK2, TGFBR2, TRIO, MAPK11, PRKCD, PRKCB, PRKD1, RPS6KA1, MAPK12, MAPK6, GRK6, EIF2AK2, MYLK, NEK7, KALRN	500	229	8067	1.90226	0.669591	0.0596692	2.7279
GOTERM_MF_ALL	GO:0016772~transferase activity, transferring phosphorus-containing groups	53	6.99208	0.00236149	NUAK1, RP2, ITPKB, PI4K2B, FES, LATS2, CAMKK2, AKT1, MAP3K4, TIE1, SIK1, SYK, BCR, PDXK, TNIK, LYN, PIK3CB, STK24, ROCK2, PIK3CD, PFKP, PRKCD, PRKCB, PRKD1, MAPK6, EIF2AK2, NEK7, KALRN, PFKFB4, STK10, MKNK1, HK1, TRIB2, CMPK2, TEK, DCLK3, CAMK2D, CERK, PAPSS1, STK38L, CSF1R, ITK, TGFBR2, DGKK, TRIO, MAPK11, PRPSAP2, RPS6KA1, MAPK12, FYN, GRK6, GUK1, MYLK	500	567	8067	1.50812	0.752149	0.070787	3.42385
GOTERM_MF_ALL	GO:0005524~ATP binding	73	9.63061	0.00262736	NUAK1, RP2, PI4K2B, FES, MTHFD1L, LATS2, CAMKK2, ACTG1, AKT1, ACTR2, MAP3K4, ATP8B2, TIE1, SIK1, TOP2A, SYK, MYO6, TNIK, LYN, SUCLG2, STK24, ROCK2, PFKP, MYH9, MCM3, PRKCD, PRKCB, PRKD1, MAPK6, EIF2AK2, SMARCA1, NEK7, KALRN, MYO5A, ASS1, PFKFB4, STK10, ACSBG2, HK1, MKNK1, TRIB2, CMPK2, MOV10, CHD7, KIF7, TEK, CAMK2D, ABCD2, DCLK3, PAPSS1, STK38L, CSF1R, ACTB, ITK, MYO1B, SWAP70, TGFBR2, SACS, ATA…	500	845	8067	1.39382	0.788215	0.074674	3.8024
GOTERM_MF_ALL	GO:0030554~adenyl nucleotide binding	75	9.89446	0.00538882	NUAK1, RP2, PI4K2B, FES, ACSS2, MTHFD1L, LATS2, CAMKK2, ACTG1, AKT1, ACTR2, ACSS1, MAP3K4, ATP8B2, TIE1, SIK1, TOP2A, SYK, MYO6, TNIK, LYN, SUCLG2, STK24, ROCK2, PFKP, MYH9, MCM3, PRKCD, PRKCB, PRKD1, MAPK6, SMARCA1, EIF2AK2, NEK7, KALRN, MYO5A, ASS1, PFKFB4, STK10, ACSBG2, HK1, MKNK1, TRIB2, CMPK2, MOV10, CHD7, KIF7, TEK, CAMK2D, ABCD2, DCLK3, PAPSS1, STK38L, CSF1R, ACTB, ITK, MYO1B, SWAP70, TGF…	500	898	8067	1.34749	0.958746	0.140848	7.65333
GOTERM_MF_ALL	GO:0042802~identical protein binding	19	2.5066	0.00541488	ACTB, NRP1, CEBPB, MYO6, FBP1, SMAD3, ITGB3, ITGA4, MYH9, ACTG1, AKT1, GPD1L, RASSF5, APP, NPM1, CD4, PRNP, DPP4, LCP1, CSF1R	500	151	8067	2.03011	0.959379	0.135507	7.68897
GOTERM_MF_ALL	GO:0017076~purine nucleotide binding	89	11.7414	0.00618384	NUAK1, RP2, PI4K2B, FES, ACSS2, MTHFD1L, LATS2, CAMKK2, ACTG1, AKT1, ACTR2, ACSS1, MAP3K4, ARHGAP5, ATP8B2, TIE1, DOCK10, TUBB1, SIK1, TOP2A, RHOF, SYK, MYO6, TNIK, LYN, SUCLG2, ROCK2, STK24, PFKP, MCM3, MYH9, PRKCD, PRKCB, PRKD1, RND2, MAPK6, RRAS2, SMARCA1, EIF2AK2, NEK7, KALRN, MYO5A, GNAI2, ASS1, PFKFB4, MRAS, STK10, ACSBG2, HK1, MKNK1, TRIB2, CMPK2, DOCK2, MOV10, RAB43, CHD7, KIF7, RAC2, TEK…	500	1105	8067	1.29948	0.974262	0.147107	8.73506
GOTERM_MF_ALL	GO:0001883~purine nucleoside binding	75	9.89446	0.00635436	NUAK1, RP2, PI4K2B, FES, ACSS2, MTHFD1L, LATS2, CAMKK2, ACTG1, AKT1, ACTR2, ACSS1, MAP3K4, ATP8B2, TIE1, SIK1, TOP2A, SYK, MYO6, TNIK, LYN, SUCLG2, STK24, ROCK2, PFKP, MYH9, MCM3, PRKCD, PRKCB, PRKD1, MAPK6, SMARCA1, EIF2AK2, NEK7, KALRN, MYO5A, ASS1, PFKFB4, STK10, ACSBG2, HK1, MKNK1, TRIB2, CMPK2, MOV10, CHD7, KIF7, TEK, CAMK2D, ABCD2, DCLK3, PAPSS1, STK38L, CSF1R, ACTB, ITK, MYO1B, SWAP70, TGF…	500	904	8067	1.33855	0.97674	0.145048	8.96554
GOTERM_MF_ALL	GO:0008047~enzyme activator activity	14	1.84697	0.00649195	DAB2IP, TBC1D2B, BCR, ARHGAP15, PRKCD, RGS14, IQGAP1, ARHGAP25, RASAL2, SIPA1L1, TBC1D5, RASA3, TBC1D1, FN1	500	97	8067	2.32862	0.978565	0.142479	9.1511
GOTERM_MF_ALL	GO:0016740~transferase activity	80	10.5541	0.00666874	ZC3HAV1, NUAK1, F13A1, RP2, ITPKB, PI4K2B, FES, LATS2, CAMKK2, AKT1, MAP3K4, CHST10, AGPAT9, NAT, TIE1, SIK1, CDK5RAP1, SYK, TNIK, PDXK, BCR, MPP1, LYN, LPGAT1, STK24, PIK3CB, ROCK2, PIK3CD, PFKP, PRKCD, PRKCB, PRKD1, PNAT10, MAPK6, CHSY1, EIF2AK2, NEK7, KALRN, BCAT1, GALNT1, EXTL3, TALDO1, PFKFB4, FUT8, STK10, HK1, MKNK1, TRIB2, CMPK2, OXCT1, TEK, CAMK2D, PEMT, DCLK3, HS6ST2, B3GNT2, CERK, PAPSS…	500	978	8067	1.31975	0.980702	0.140871	9.38902
GOTERM_MF_ALL	GO:0016791~phosphatase activity	17	2.24274	0.00723779	PTPRJ, PTPRC, PTPN6, PTPRM, LOC419429, PFKFB4, NT5C1B, FBP1, ATP1A1, TROJAN, PTPN12, MTMR12, PPM1E, NT5M, PPP3CA, INPP5D, INPP5A	500	132	8067	2.07786	0.986238	0.146777	10.1509
GOTERM_MF_ALL	GO:0003824~catalytic activity	212	27.9683	0.00732527	SCPEP1, LDHB, LDHA, GDA, ADCY7, RP2, PTGS1, PGD, DNASE1L3, BBOX1, MAP3K4, CRY2, PLOD2, SYK, PTPRJ, SGPL1, F10, TNIK, BCR, PTPRM, ROCK2, PIK3CB, SUCLG2, PIK3CD, MYH9, MAPK6, BACE2, PGM1, EIF2AK2, NEK7, CTSL2, TALDO1, PFKFB4, MST1, ACSBG2, GPD1L, MOV10, TPI1, RAC2, PEMT, GPD2, DNMT3A, ST6GAL1, PNAT3, TGFBR2, PPFIBP1, TRIO, TKT, TROJAN, ATP13A2, ABCG1, PTPN12, PRPSAP2, LOC424676, PLA2G4A, GBE1, ATP2…	500	2988	8067	1.14471	0.986935	0.143518	10.2675
GOTERM_MF_ALL	GO:0005096~GTPase activator activity	12	1.58311	0.00738368	RASAL2, DAB2IP, TBC1D2B, BCR, SIPA1L1, TBC1D5, ARHGAP15, TBC1D1, RASA3, RGS14, IQGAP1, ARHGAP25	500	77	8067	2.51439	0.987381	0.139961	10.3453
GOTERM_MF_ALL	GO:0001882~nucleoside binding	75	9.89446	0.00741758	NUAK1, RP2, PI4K2B, FES, ACSS2, MTHFD1L, LATS2, CAMKK2, ACTG1, AKT1, ACTR2, ACSS1, MAP3K4, ATP8B2, TIE1, SIK1, TOP2A, SYK, MYO6, TNIK, LYN, SUCLG2, STK24, ROCK2, PFKP, MYH9, MCM3, PRKCD, PRKCB, PRKD1, MAPK6, SMARCA1, EIF2AK2, NEK7, KALRN, MYO5A, ASS1, PFKFB4, STK10, ACSBG2, HK1, MKNK1, TRIB2, CMPK2, MOV10, CHD7, KIF7, TEK, CAMK2D, ABCD2, DCLK3, PAPSS1, STK38L, CSF1R, ACTB, ITK, MYO1B, SWAP70, TGF…	500	910	8067	1.32973	0.987633	0.136208	10.3904
GOTERM_MF_ALL	GO:0005509~calcium ion binding	39	5.14512	0.0107268	SRI, REPS2, GALNT1, MMP9, UTRN, PCDHGC3, ITSN1, CAMKK2, EFHD2, PLCL2, STAT4, PLCB4, LOC770011, CD93, GSN, RASGRP1, PLCB1, PLS3, KCNMA1, GPD2, TESC, HPCAL1, F10, ANXA1, ACTN1, PCDH12, MAN1A1, SPARC, MYL12A, ANXA5, CAPN3, PKD2L1, MUC4, PLA2G4A, ITGA6, ATP2A3, VCAN, MYLK, LCP1	500	419	8067	1.50173	0.998276	0.185562	14.6932
GOTERM_MF_ALL	GO:0004896~cytokine receptor activity	7	0.923483	0.0124228	IL1R1, IL1RL1, IL20RA, CSF3R, IL2RG, IL7R, IL13RA1	500	32	8067	3.52931	0.999373	0.205847	16.823
GOTERM_MF_ALL	GO:0005178~integrin binding	4	0.527704	0.0149253	ITGA6, ITGB3, ITGB1, SYK	500	9	8067	7.17067	0.99986	0.235748	19.8753
GOTERM_MF_ALL	GO:0004060~arylamine N-acetyltransferase activity	3	0.395778	0.0210752	PNAT10, PNAT3, NAT	500	4	8067	12.1005	0.999997	0.309006	26.9384
GOTERM_MF_ALL	GO:0000146~microfilament motor activity	3	0.395778	0.0210752	MYO5A, MYO6, MYH9	500	4	8067	12.1005	0.999997	0.309006	26.9384
GOTERM_MF_ALL	GO:0004435~phosphoinositide phospholipase C activity	4	0.527704	0.0267291	PLCL2, PLCB4, PLCG2, PLCB1	500	11	8067	5.86691	1	0.366635	32.9157
GOTERM_MF_ALL	GO:0051015~actin filament binding	4	0.527704	0.0267291	MYO5A, MYO6, MYH9, LCP1	500	11	8067	5.86691	1	0.366635	32.9157
GOTERM_MF_ALL	GO:0016788~hydrolase activity, acting on ester bonds	32	4.22164	0.0288185	LOC419429, PFKFB4, NT5C1B, ACSBG2, DNASE1L3, PLCL2, USP18, PLCB4, NT5M, RNASET2, PDE4B, USP12, INPP5D, PPP3CA, PLCB1, INPP5A, PTPRJ, PTPN6, PTPRC, PTPRM, RSFR, FBP1, ATP1A1, TROJAN, PTPN12, MTMR12, PLA2G4A, PPM1E, H6PD, PLCG2, PLA2G7, PLCXD1	500	352	8067	1.46673	1	0.380748	35.0068
GOTERM_MF_ALL	GO:0000166~nucleotide binding	97	12.7968	0.0328628	RBPMS2, RP2, PGD, PI4K2B, ACSS2, MTHFD1L, ACTG1, ACSS1, CRY2, MAP3K4, RAVER2, SYK, MYO6, TNIK, SUCLG2, STK24, ROCK2, MYH9, RND2, MAPK6, SMARCA1, EIF2AK2, NEK7, KALRN, ASS1, PFKFB4, GNAI2, MRAS, STK10, NT5C1B, ACSBG2, CMPK2, GPD1L, MOV10, DOCK2, RAC2, TEK, STK38L, CSF1R, ITK, MYO1B, TGFBR2, SACS, MYO1F, TRIO, ATAD2, DOCK8, ATP13A2, ABCG1, P2RX7, ATP2A3, GRK6, RAP1B, MYLK, NUAK1, CRCP, FES, LATS2, …	500	1304	8067	1.20015	1	0.41306	38.8829
GOTERM_MF_ALL	GO:0004869~cysteine-type endopeptidase inhibitor activity	4	0.527704	0.0340375	CST7, TNFAIP8, CSTB, CSTA	500	12	8067	5.378	1	0.415899	39.9677
GOTERM_MF_ALL	GO:0016208~AMP binding	3	0.395778	0.0485027	ACSS1, PYGL, ACSS2	500	6	8067	8.067	1	0.528648	51.9349
GOTERM_MF_ALL	GO:0004629~phospholipase C activity	4	0.527704	0.051395	PLCL2, PLCB4, PLCG2, PLCB1	500	14	8067	4.60971	1	0.540792	54.0435
GOTERM_MF_ALL	GO:0019904~protein domain specific binding	9	1.18734	0.0616674	MTSS1, CARD11, CD3E, YWHAB, YWHAQ, EVL, SLC9A3R1, PXN, ELMO1	500	69	8067	2.10443	1	0.599864	60.8556
GOTERM_MF_ALL	GO:0005539~glycosaminoglycan binding	6	0.791557	0.0621639	PTPRC, CD44, HBEGF, VCAN, FN1, LRPAP1	500	35	8067	2.76583	1	0.594071	61.1597
GOTERM_MF_ALL	GO:0016614~oxidoreductase activity, acting on CH-OH group of donors	7	0.923483	0.0623726	GPD2, GPD1L, LDHB, LDHA, AKR1A1, H6PD, PGD	500	46	8067	2.45517	1	0.586734	61.2868
GOTERM_MF_ALL	GO:0016877~ligase activity, forming carbon-sulfur bonds	3	0.395778	0.0651736	ACSS1, ACSBG2, ACSS2	500	7	8067	6.91457	1	0.594931	62.9564
GOTERM_MF_ALL	GO:0004697~protein kinase C activity	3	0.395778	0.0651736	PRKD1, PRKCD, PRKCB	500	7	8067	6.91457	1	0.594931	62.9564
GOTERM_MF_ALL	GO:0000287~magnesium ion binding	12	1.58311	0.0811632	KCNMA1, RPS6KA1, ATP2A3, NT5C1B, TGFBR2, PGM1, ATP1A1, SIK1, STK38L, MYLK, PRPSAP2, ENO1	500	111	8067	1.74422	1	0.670379	71.2719
GOTERM_MF_ALL	GO:0005516~calmodulin binding	5	0.659631	0.0913656	MYO5A, MYO6, CAMK2D, MYH9, MYLK	500	28	8067	2.88107	1	0.707386	75.6301

## Sheet: MF_Down
Category	Term	Count	%	PValue	Genes	List Total	Pop Hits	Pop Total	Fold Enrichment	Bonferroni	Benjamini	FDR
GOTERM_MF_ALL	GO:0051082~unfolded protein binding	5	2.55102	0.00156737	CCT7, TCP1, CCT8, DNAJA4, HSPA9	96	43	8067	9.77108	0.282902	0.282902	1.96525
GOTERM_MF_ALL	GO:0005488~binding	79	40.3061	0.0183413	HMGN1, COPS5, RNF217, IL15, PHC3, LONP1, APOD, SRPR, GALR3, PSMD5, DND1, DDX20, RARB, DHX30, MTO1, VIL1, GABPA, PRKCI, IPO9, TOPBP1, OPTN, SCYL3, ZBTB26, SLC9A3R2, VPS8, LOC395991, BAZ1B, CHORDC1, MCTS1, MYNN, NKIRAS2, ING5, PUS3, PLDN, APH1A, TBC1D9, FKBP4, HSD17B12, XK, RAB40C, MYBL1, NFYA, CDH3, PSMF1, TDRKH, EFCAB1, SLC25A42, NENF, LHX8, DNAJA4, HSPA8, HSPA9, ZNF622, TCP1, CKAP5, PM20D1, CELS…	96	5836	8067	1.1375	0.980247	0.859455	20.8825
GOTERM_MF_ALL	GO:0046914~transition metal ion binding	22	11.2245	0.0317667	ING5, ZNF622, PM20D1, PRKCI, RNF217, TRIM24, ZBTB26, SIRT1, VPS8, PHC3, PLEKHF2, RNF7, JMJD6, SP3, FBXO30, HEPH, RARB, CYB5D2, NENF, LHX8, CHORDC1, MYNN	96	1180	8067	1.56668	0.998934	0.897846	33.5342
GOTERM_MF_ALL	GO:0005515~protein binding	42	21.4286	0.0387339	ING5, PLDN, APH1A, COPS5, FKBP4, XK, NFYA, IL15, CDH3, PSMF1, SRPR, DNAJA4, HSPA8, HSPA9, TCP1, GABPA, PM20D1, VIL1, CELSR3, TRIM24, OPTN, ZBTB26, SLC9A3R2, SIRT1, VPS8, CCT7, ANKRD44, KCTD10, PLEKHA6, LOC395991, PLEKHF2, RNF7, DUSP1, PSMD12, BAZ1B, JMJD6, SP3, CCT8, GPATCH3, HSPD1, PBX3, MYNN	96	2743	8067	1.28666	0.999769	0.876771	39.3386
GOTERM_MF_ALL	GO:0002039~p53 binding	2	1.02041	0.0462884	HSPD1, SIRT1	96	4	8067	42.0156	0.999957	0.865945	45.1023
GOTERM_MF_ALL	GO:0008270~zinc ion binding	18	9.18367	0.0529061	ING5, ZNF622, PM20D1, PRKCI, RNF217, TRIM24, ZBTB26, SIRT1, VPS8, PHC3, PLEKHF2, RNF7, SP3, FBXO30, RARB, LHX8, CHORDC1, MYNN	96	956	8067	1.58218	0.99999	0.853483	49.7323
GOTERM_MF_ALL	GO:0046872~metal ion binding	28	14.2857	0.0593907	ING5, TBC1D9, RNF217, CDH3, PHC3, EFCAB1, RARB, NENF, LHX8, ZNF622, VIL1, PM20D1, PRKCI, CELSR3, TRIM24, ZBTB26, SIRT1, VPS8, RPS6KA6, PLEKHF2, RNF7, JMJD6, SP3, FBXO30, HEPH, CYB5D2, CHORDC1, MYNN	96	1715	8067	1.37194	0.999998	0.84344	53.9177
GOTERM_MF_ALL	GO:0043169~cation binding	28	14.2857	0.0686228	ING5, TBC1D9, RNF217, CDH3, PHC3, EFCAB1, RARB, NENF, LHX8, ZNF622, VIL1, PM20D1, PRKCI, CELSR3, TRIM24, ZBTB26, SIRT1, VPS8, RPS6KA6, PLEKHF2, RNF7, JMJD6, SP3, FBXO30, HEPH, CYB5D2, CHORDC1, MYNN	96	1739	8067	1.353	1	0.848005	59.3247
GOTERM_MF_ALL	GO:0043167~ion binding	28	14.2857	0.0715007	ING5, TBC1D9, RNF217, CDH3, PHC3, EFCAB1, RARB, NENF, LHX8, ZNF622, VIL1, PM20D1, PRKCI, CELSR3, TRIM24, ZBTB26, SIRT1, VPS8, RPS6KA6, PLEKHF2, RNF7, JMJD6, SP3, FBXO30, HEPH, CYB5D2, CHORDC1, MYNN	96	1746	8067	1.34758	1	0.825788	60.8867
GOTERM_MF_ALL	GO:0003707~steroid hormone receptor activity	3	1.53061	0.0837192	TDRKH, GPATCH3, RARB	96	41	8067	6.14863	1	0.843323	66.9227
GOTERM_MF_ALL	GO:0017076~purine nucleotide binding	19	9.69388	0.0927431	TCP1, FKBP4, PRKCI, RAB40C, SCYL3, TP53RK, CCT7, RPS6KA6, LONP1, SRPR, CCT8, DDX20, HSPD1, ABCC2, DHX30, MTO1, HSPA8, NKIRAS2, HSPA9	96	1105	8067	1.44488	1	0.846769	70.8163
GOTERM_MF_ALL	GO:0042623~ATPase activity, coupled	5	2.55102	0.0985564	LONP1, ABCC2, DDX20, DHX30, HSPA8	96	149	8067	2.81984	1	0.840076	73.0961
