# Supplementary material for: RNA-Seq Profiling between Commercial and Indigenous Iranian Chickens Highlights Differences in Innate Immune Gene Expression
Source: Genes (Basel). 2023 Mar 25;14(4):793. doi: 10.3390/genes14040793 (PMC10138050; doi:10.3390/genes14040793)
Supplement: Supplementary file 1 [file genes-14-00793-s001.zip › Supplementary_Table_S3.xlsx]

## Sheet: Sheet1
Supplementary Table S3: Transcription factors targeting genes more highly expressed in commercial birds
Gene Set	Size	Expect	Ratio	P Value	FDR
RYTTCCTG_ETS2_B	1498	80.016	2.0621	<2.2e-16	<2.2e-16
RGAGGAARY_PU1_Q6	725	38.726	1.9883	3.5662e-09	1.0823e-06
ELF1_Q6	379	20.244	2.2228	3.6304e-07	7.3455e-05
ETS2_B	407	21.74	2.1159	1.1025e-06	0.0001673
WGGAATGY_TEF1_Q6	572	30.554	1.8656	3.4548e-06	0.00041942
ETS_Q4	345	18.428	2.1163	7.3053e-06	0.00073905
ETS1_B	377	20.138	2.036	1.1028e-05	0.00084693
STAT6_02	379	20.244	2.0252	1.2531e-05	0.00084693
TGACATY_UNKNOWN	977	52.187	1.5904	1.2557e-05	0.00084693
IRF1_Q6	402	21.473	1.9559	2.286e-05	0.0013876
