# Supplementary material for: RNA-Seq Profiling between Commercial and Indigenous Iranian Chickens Highlights Differences in Innate Immune Gene Expression
Source: Genes (Basel). 2023 Mar 25;14(4):793. doi: 10.3390/genes14040793 (PMC10138050; doi:10.3390/genes14040793)
Supplement: Supplementary file 1 [file genes-14-00793-s001.zip › Supplementary_Table_S4.xlsx]

## Sheet: Sheet1
Supplementary Table S4: microRNAs targeting genes more highly expressed in commercial birds
Gene Set	Description	Size	Expect	Ratio	P Value	FDR
TGCCTTA_MIR124A	http://www.broadinstitute.org/gsea/msigdb/cards/TGCCTTA_MIR124A	838	52.868	1.551	2.5343e-05	0.0056009
GTGCCTT_MIR506	http://www.broadinstitute.org/gsea/msigdb/cards/GTGCCTT_MIR506	1075	67.82	1.4008	0.00028094	0.031044
AGCATTA_MIR155	http://www.broadinstitute.org/gsea/msigdb/cards/AGCATTA_MIR155	241	15.204	1.9073	0.0005608	0.041312
AAGCCAT_MIR135A_MIR135B	http://www.broadinstitute.org/gsea/msigdb/cards/AAGCCAT_MIR135A_MIR135B	515	32.491	1.5389	0.0013105	0.072407
ATGTACA_MIR493	http://www.broadinstitute.org/gsea/msigdb/cards/ATGTACA_MIR493	484	30.535	1.5392	0.0018177	0.080342
TGCACTT_MIR519C_MIR519B_MIR519A	http://www.broadinstitute.org/gsea/msigdb/cards/TGCACTT_MIR519C_MIR519B_MIR519A	665	41.954	1.4063	0.004122	0.15011
TGTTTAC_MIR30A5P_MIR30C_MIR30D_MIR30B_MIR30E5P	http://www.broadinstitute.org/gsea/msigdb/cards/TGTTTAC_MIR30A5P_MIR30C_MIR30D_MIR30B_MIR30E5P	890	56.149	1.3357	0.0047548	0.15011
GGCAGCT_MIR22	http://www.broadinstitute.org/gsea/msigdb/cards/GGCAGCT_MIR22	368	23.217	1.5075	0.0092745	0.19201
ACGCACA_MIR210	http://www.broadinstitute.org/gsea/msigdb/cards/ACGCACA_MIR210	14	0.88324	4.5288	0.0094286	0.19201
